# Supplementary material for: Material insecurity and religiosity: A causal analysis
Source: Evol Hum Sci. 2024 Jan 17;6:e4. doi: 10.1017/ehs.2023.29 (PMC10955381; doi:10.1017/ehs.2023.29)
Supplement: Purzycki and Bendixen supplementary material 3 — Purzycki and Bendixen supplementary material [file S2513843X23000294sup003.bib]

@misc{abrams_moralization_2020,
	title        = {Moralization of {Religiosity} {Explains} {Worldwide} {Trends} in {Religious} {Belief}},
	author       = {Abrams, Samantha and Jackson, Joshua Conrad and Vonasch, Andrew and Gray, Kurt},
	year         = 2020,
	month        = nov,
	urldate      = {2020-11-12},
	note         = {{h}ttps://psyarxiv.com/5a2db/},
	abstract     = {Religion is an enduring part of human culture, but religious belief is declining in some societies. What explains which regions secularize and which individuals leave their faiths? We propose that secularization is inversely related to the “moralization of religion:” the belief that religion is essential to morality. Moralization of religiosity likely emerged as a by-product of the historical rise of prosocial religions, but we propose that it has an additional side-effect—it discourages deconversion due to perceived reputational costs. We further suggest that cultural differences in the moralization of religiosity foreshadow patterns of nation-level secularization and individual-level deconversion. Our model is supported by historical cross-cultural, retrospective longitudinal, survey, and experimental studies (N = 221,202), which show that the moralization of religiosity inhibits both secularization across nations and deconversion across individuals, and also fosters prejudice against nonbelievers.},
	institution  = {PsyArXiv},
	keywords     = {Cultural Differences, Moral Behavior, Religion and Spirituality, Social and Behavioral Sciences, Social and Personality Psychology},
	file         = {Full Text PDF:C\:\\Users\\au479924\\Zotero\\storage\\7Q9LBMAF\\Abrams et al. - 2020 - Moralization of Religiosity Explains Worldwide Tre.pdf:application/pdf}
}
@article{achen2005let,
	title        = {Let's put garbage-can regressions and garbage-can probits where they belong},
	author       = {Achen, Christopher H},
	year         = 2005,
	journal      = {Conflict Management and Peace Science},
	publisher    = {SAGE Publications Sage UK: London, England},
	volume       = 22,
	number       = 4,
	pages        = {327--339}
}
@incollection{adhikary_birhor_1999,
	title        = {Birhor},
	author       = {Adhikary, Ashim K.},
	year         = 1999,
	booktitle    = {The {Cambridge} {Encyclopedia} of {Hunters} and {Gatherers}},
	publisher    = {Cambridge University Press},
	editor       = {Lee, Richard B. and Daly, Richard}
}
@article{ahern2009estimating,
	title        = {Estimating the effects of potential public health interventions on population disease burden: a step-by-step illustration of causal inference methods},
	author       = {Ahern, Jennifer and Hubbard, Alan and Galea, Sandro},
	year         = 2009,
	journal      = {American Journal of Epidemiology},
	location     = {Oxford},
	publisher    = {Oxford University Press},
	volume       = 169,
	number       = 9,
	pages        = {1140--1147}
}
@article{albrecht1984secularization,
	title        = {Secularization, higher education, and religiosity},
	author       = {Albrecht, Stan L and Heaton, Tim B},
	year         = 1984,
	journal      = {Review of Religious Research},
	publisher    = {JSTOR},
	volume       = 26,
	number       = 1,
	pages        = {43--58}
}
@book{alexander_biology_1987,
	title        = {The {Biology} of {Moral} {Systems}},
	author       = {Alexander, Richard D.},
	year         = 1987,
	publisher    = {Aldine Transaction},
	address      = {New Brunswick},
	isbn         = {978-0-202-36948-8},
	language     = {en}
}
@book{alexander_biology_1987,
	title        = {The {Biology} of {Moral} {Systems}},
	author       = {Alexander, Richard D.},
	year         = 1987,
	publisher    = {Aldine Transaction},
	address      = {New Brunswick},
	isbn         = {978-0-202-36948-8},
	language     = {en}
}
@article{altonji2005selection,
	title        = {Selection on observed and unobserved variables: Assessing the effectiveness of {Catholic} schools},
	author       = {Altonji, Joseph G and Elder, Todd E and Taber, Christopher R},
	year         = 2005,
	journal      = {Journal of Political Economy},
	publisher    = {The University of Chicago Press},
	volume       = 113,
	number       = 1,
	pages        = {151--184}
}
@article{alvard1993testing,
	title        = {Testing the “ecologically noble savage” hypothesis: Interspecific prey choice by Piro hunters of Amazonian Peru},
	author       = {Alvard, Michael S},
	year         = 1993,
	journal      = {Human Ecology},
	publisher    = {Springer},
	volume       = 21,
	number       = 4,
	pages        = {355--387}
}
@article{alvard1994conservation,
	title        = {Conservation by native peoples: Prey choice in a depleted habitat.},
	author       = {Alvard, Michael S},
	year         = 1994,
	journal      = {Human nature},
	publisher    = {Springer},
	volume       = 5,
	number       = 2,
	pages        = 127
}
@article{andersen2019predictive,
	title        = {Predictive coding in agency detection},
	author       = {Andersen, Marc},
	year         = 2019,
	journal      = {Religion, Brain \& Behavior},
	publisher    = {Taylor \& Francis},
	volume       = 9,
	number       = 1,
	pages        = {65--84}
}
@article{angsongna_systematic_2016,
	title        = {A systematic review of resource habitat taboos and human health outcomes in the context of global environmental change},
	author       = {Angsongna, Alexander and Ato Armah, Frederick and Boamah, Sheila and Hambati, Herbert and Luginaah, Isaac and Chuenpagdee, Ratana and Campbell, Gwyn},
	year         = 2016,
	month        = oct,
	journal      = {Global Bioethics},
	volume       = 27,
	number       = {2-4},
	pages        = {91--111},
	issn         = {1128-7462, 1591-7398},
	urldate      = {2020-10-29},
	language     = {en},
	file         = {Angsongna et al. - 2016 - A systematic review of resource habitat taboos and.pdf:C\:\\Users\\au479924\\Zotero\\storage\\2CMPIF2A\\Angsongna et al. - 2016 - A systematic review of resource habitat taboos and.pdf:application/pdf}
}
@manual{anthrotools2016,
	title        = {AnthroTools: Some custom tools for anthropology},
	author       = {Jamieson-Lane, Alastair and Purzycki, Benjamin Grant},
	year         = 2016,
	note         = {R package version 0.8}
}
@article{apicella2018high,
	title        = {High levels of rule-bending in a minimally religious and largely egalitarian forager population},
	author       = {Apicella, Coren Lee},
	year         = 2018,
	journal      = {Religion, Brain \& Behavior},
	publisher    = {Taylor \& Francis},
	volume       = 8,
	number       = 2,
	pages        = {133--148}
}
@dissertation{arakchaa2009household,
	title        = {Household and Property Relations in Tuva},
	author       = {Arakchaa, Tayana},
	year         = 2009
}
@article{argue_age_1999,
	title        = {Age and religiosity: {Evidence} from a three-wave panel analysis},
	shorttitle   = {Age and {{Religiosity}}},
	author       = {Argue, Amy and Johnson, David R. and White, Lynn K.},
	year         = 1999,
	journal      = {Journal for the Scientific Study of Religion},
	volume       = 38,
	number       = 3,
	pages        = {423--435},
	issn         = {0021-8294}
}
@article{Atkinson:2011bf,
	title        = {{Beliefs about God, the afterlife and morality support the role of supernatural policing in human cooperation}},
	author       = {Atkinson, Quentin D and Bourrat, Pierrick},
	year         = 2011,
	month        = jan,
	journal      = {Evolution and Human Behavior},
	volume       = 32,
	number       = 1,
	pages        = {41--49}
}
@article{atkinson2017religion,
	title        = {Religion and expanding the cooperative sphere in Kastom and Christian villages on {T}anna, {V}anuatu},
	author       = {Quentin D Atkinson},
	year         = 2018,
	journal      = {Religion, Brain \& Behavior},
	volume       = 8,
	number       = 2,
	pages        = {149--167}
}
@article{atran_evolution_2010,
	title        = {The {Evolution} of {Religion}: {How} {Cognitive} {By}-{Products}, {Adaptive} {Learning} {Heuristics}, {Ritual} {Displays}, and {Group} {Competition} {Generate} {Deep} {Commitments} to {Prosocial} {Religions}},
	shorttitle   = {The {Evolution} of {Religion}},
	author       = {Atran, Scott and Henrich, Joseph},
	year         = 2010,
	month        = mar,
	journal      = {Biological Theory},
	volume       = 5,
	number       = 1,
	pages        = {18--30},
	doi          = {10.1162/BIOT_a_00018},
	issn         = {1555-5550},
	urldate      = {2020-04-13},
	language     = {en},
	file         = {Submitted Version:C\:\\Users\\au479924\\Zotero\\storage\\972UKNVL\\Atran and Henrich - 2010 - The Evolution of Religion How Cognitive By-Produc.pdf:application/pdf}
}
@article{atran_folkecology_1999,
	title        = {Folkecology and commons management in the {Maya} {Lowlands}},
	author       = {Atran, S. and Medin, D. and Ross, N. and Lynch, E. and Coley, J. and Ek', E. U. and Vapnarsky, V.},
	year         = 1999,
	month        = jun,
	journal      = {Proceedings of the National Academy of Sciences},
	volume       = 96,
	number       = 13,
	pages        = {7598--7603},
	doi          = {10.1073/pnas.96.13.7598},
	issn         = {0027-8424, 1091-6490},
	urldate      = {2020-11-17},
	abstract     = {Three groups living off the same rainforest habitat manifest strikingly distinct behaviors, cognitions, and social relationships relative to the forest. Only the area’s last native Maya reveal systematic awareness of ecological complexity involving animals, plants, and people and practices clearly favoring forest regeneration. Spanish-speaking immigrants prove closer to native Maya in thought, action, and social networking than do immigrant Maya. There is no overriding ‘‘local,’’ ‘‘Indian,’’ or ‘‘immigrant’’ relationship to the environment. Results indicate that exclusive concern with rational self-interest and institutional constraints do not sufficiently account for commons behavior and that cultural patterning of cognition and access to relevant information are significant predictors. Unlike traditional accounts of relations between culture, cognition, and behavior, the models offered are not synthetic interpretations of people’s thoughts and behaviors but are emergent cultural patterns derived statistically from measurements of individual cognitions and behaviors.},
	language     = {en},
	file         = {Atran et al. - 1999 - Folkecology and commons management in the Maya Low.pdf:C\:\\Users\\au479924\\Zotero\\storage\\MZM3DT4K\\Atran et al. - 1999 - Folkecology and commons management in the Maya Low.pdf:application/pdf}
}
@article{atran_folkecology_2002,
	title        = {Folkecology, {Cultural} {Epidemiology}, and the {Spirit} of the {Commons}: {A} {Garden} {Experiment} in the {Maya} {Lowlands}, 19912001},
	shorttitle   = {Folkecology, {Cultural} {Epidemiology}, and the {Spirit} of the {Commons}},
	author       = {Atran, Scott and Medin, Douglas and Ross, Norbert and Lynch, Elizabeth and Vapnarsky, Valentina and Ek’, Edilberto Ucan and Coley, John and Timura, Christopher and Baran, Michael},
	year         = 2002,
	month        = jun,
	journal      = {Current Anthropology},
	volume       = 43,
	number       = 3,
	pages        = {421--450},
	doi          = {10.1086/339528},
	issn         = {0011-3204, 1537-5382},
	urldate      = {2020-11-17},
	language     = {en},
	file         = {Atran et al. - 2002 - Folkecology, Cultural Epidemiology, and the Spirit.pdf:C\:\\Users\\au479924\\Zotero\\storage\\XXXX5ZDM\\Atran et al. - 2002 - Folkecology, Cultural Epidemiology, and the Spirit.pdf:application/pdf}
}
@book{axelrod_evolution_1984,
	title        = {The {Evolution} of {Cooperation}},
	author       = {Axelrod, Robert},
	year         = 1984,
	publisher    = {Basic Books},
	address      = {New York},
	isbn         = {0-465-02121-2}
}
@article{baimel_rbb,
	title        = {Material insecurity predicts greater commitment to moralistic and less commitment to local deities: A cross-cultural investigation},
	author       = {Baimel, A. and Atkinson, Q. and Cohen, E. and Handley, C. and Henrich, J. and Kundtová Klocová, E. and Lang, M. and Lesorogol, C. and McNamara, R. A. and Moya, C. and Norenzayan, A. and Placek, C. and Soler, M. and Weigel, J. and Vardy, T. and Willard, A. K. and Xygalatas, D. and Purzycki, B. G.},
	year         = 2022,
	journal      = {Religion, Brain, and Behavior}
}
@article{baimel2022material,
	title        = {Material insecurity predicts greater commitment to moralistic and less commitment to local deities: a cross-cultural investigation},
	author       = {Baimel, Adam and Apicella, Coren and Atkinson, Quentin and Bolyanatz, Alex and Cohen, Emma and Handley, Carla and Henrich, Joseph and Kundtov{\'a} Klocov{\'a}, Eva and Lang, Martin and Lesogorol, Carolyn and others},
	year         = 2022,
	journal      = {Religion, Brain \& Behavior},
	publisher    = {Taylor \& Francis},
	volume       = 12,
	number       = {1-2},
	pages        = {4--17}
}
@techreport{baldini_harsh_2015,
	title        = {Harsh environments and "fast" human life histories: {What} does the theory say?},
	shorttitle   = {Harsh environments and "fast" human life histories},
	author       = {Baldini, Ryan},
	year         = 2015,
	month        = feb,
	doi          = {10.1101/014647},
	url          = {http://biorxiv.org/lookup/doi/10.1101/014647},
	urldate      = {2020-10-01},
	type         = {preprint},
	language     = {en},
	institution  = {Evolutionary Biology},
	file         = {Baldini - 2015 - Harsh environments and fast human life histories.pdf:C\:\\Users\\au479924\\Zotero\\storage\\W5ESW7T2\\Baldini - 2015 - Harsh environments and fast human life histories.pdf:application/pdf}
}
@article{barlev2017core,
	title        = {Core Intuitions About Persons Coexist and Interfere With Acquired Christian Beliefs About God},
	author       = {Barlev, Michael and Mermelstein, Spencer and German, Tamsin C},
	year         = 2017,
	journal      = {Cognitive science},
	publisher    = {Wiley Online Library},
	volume       = 41,
	number       = {S3},
	pages        = {425--454}
}
@book{baron-cohen_mindblindness:_1995,
	title        = {Mindblindness: {An} essay on autism and theory of mind},
	shorttitle   = {Mindblindness},
	author       = {Baron-Cohen, Simon},
	year         = 1995,
	publisher    = {The MIT Press},
	address      = {Cambridge},
	isbn         = {0-262-52225-X}
}
@article{baron2001reading,
	title        = {The “Reading the Mind in the Eyes” Test revised version: a study with normal adults, and adults with Asperger syndrome or high-functioning autism},
	author       = {Baron-Cohen, Simon and Wheelwright, Sally and Hill, Jacqueline and Raste, Yogini and Plumb, Ian},
	year         = 2001,
	journal      = {The Journal of Child Psychology and Psychiatry and Allied Disciplines},
	publisher    = {Cambridge University Press},
	volume       = 42,
	number       = 2,
	pages        = {241--251}
}
@article{baron2004empathy,
	title        = {The empathy quotient: an investigation of adults with Asperger syndrome or high functioning autism, and normal sex differences},
	author       = {Baron-Cohen, Simon and Wheelwright, Sally},
	year         = 2004,
	journal      = {Journal of autism and developmental disorders},
	publisher    = {Springer},
	volume       = 34,
	number       = 2,
	pages        = {163--175}
}
@article{barrett_deciding_2020,
	title        = {Deciding what to observe: {Thoughts} for a post-{WEIRD} generation},
	shorttitle   = {Deciding what to observe},
	author       = {Barrett, H. Clark},
	year         = 2020,
	month        = sep,
	journal      = {Evolution and Human Behavior},
	series       = {Beyond {Weird}},
	volume       = 41,
	number       = 5,
	pages        = {445--453},
	doi          = {10.1016/j.evolhumbehav.2020.05.006},
	issn         = {1090-5138},
	url          = {http://www.sciencedirect.com/science/article/pii/S1090513820300684},
	urldate      = {2020-11-19},
	abstract     = {The evolutionary social sciences (ESSs) are thriving, and seem to have entered a period of normal science. This is a good time to examine our own practices, theoretical and empirical, and to ask how we might improve. Here I review papers published in the past five years in EHB to explore major trends in the field. Theoretically, the popularity of certain topics (cooperation, mating, life history) has led to great progress, but might have narrowed our theoretical vision. Empirically, most research is still conducted in WEIRD populations, with a smaller mode of research in small-scale societies, and very little in the middle. I offer suggestions for broadening our theoretical and empirical scope, centered around the project of constructing a representative map of the human psychological and behavioral phenome.},
	language     = {en},
	keywords     = {Cross-cultural comparisons, Evolutionary social science, Phenomics, Replication crisis, Slow science, WEIRD},
	file         = {ScienceDirect Snapshot:C\:\\Users\\au479924\\Zotero\\storage\\F3TCYP33\\S1090513820300684.html:text/html}
}
@article{barrett_good_2019,
	title        = {Good {Gods} {Almighty}: {A} {Report} {Concerning} {Divine} {Attributes} from a {Global} {Sample}},
	shorttitle   = {Good {Gods} {Almighty}},
	author       = {Barrett, Justin L. and Shaw, R. Daniel and Pfeiffer, Joseph and Grimes, Jonathan and Foley, Gregory S.},
	year         = 2019,
	journal      = {Journal of Cognition and Culture},
	volume       = 19,
	number       = {3-4},
	pages        = {273--290},
	doi          = {10.1163/15685373-12340059},
	issn         = {1568-5373, 1567-7095},
	urldate      = {2020-04-21},
	language     = {en},
	file         = {Snapshot:C\:\\Users\\au479924\\Zotero\\storage\\MEUS26VJ\\article-p273_4.html:text/html;Barrett et al. - 2019 - Good Gods Almighty A Report Concerning Divine Att.pdf:C\:\\Users\\au479924\\Zotero\\storage\\5FIBWJYT\\Barrett et al. - 2019 - Good Gods Almighty A Report Concerning Divine Att.pdf:application/pdf}
}
@article{barrett_where_2019,
	title        = {Where the {Gods} {Dwell}: {A} {Research} {Report}},
	shorttitle   = {Where the {Gods} {Dwell}},
	author       = {Barrett, Justin L. and Shaw, R. Daniel and Pfeiffer, Joseph and Grimes, Jonathan},
	year         = 2019,
	journal      = {Journal of Cognition and Culture},
	volume       = 19,
	number       = {1-2},
	pages        = {131--146},
	doi          = {10.1163/15685373-12340051},
	issn         = {1568-5373, 1567-7095},
	urldate      = {2020-11-02},
	language     = {en},
	file         = {Snapshot:C\:\\Users\\au479924\\Zotero\\storage\\Q4N52MKL\\article-p131_6.html:text/html}
}
@article{barrett1996conceptualizing,
	title        = {Conceptualizing a nonnatural entity: Anthropomorphism in God concepts},
	author       = {Barrett, Justin L and Keil, Frank C},
	year         = 1996,
	journal      = {Cognitive psychology},
	publisher    = {Elsevier},
	volume       = 31,
	number       = 3,
	pages        = {219--247}
}
@article{barrett1998cognitive,
	title        = {Cognitive constraints on Hindu concepts of the divine},
	author       = {Barrett, Justin L},
	year         = 1998,
	journal      = {Journal for the scientific study of religion},
	publisher    = {JSTOR},
	pages        = {608--619}
}
@article{barrett1999theological,
	title        = {Theological correctness: Cognitive constraint and the study of religion},
	author       = {Barrett, Justin L},
	year         = 1999,
	journal      = {Method \& Theory in the Study of Religion},
	publisher    = {Brill},
	volume       = 11,
	number       = 4,
	pages        = {325--339}
}
@article{barrett2000exploring,
	title        = {Exploring the natural foundations of religion},
	author       = {Barrett, Justin L},
	year         = 2000,
	journal      = {Trends in Cognitive Sciences},
	publisher    = {Elsevier},
	volume       = 4,
	number       = 1,
	pages        = {29--34}
}
@article{barrett2001god,
	title        = {God's beliefs versus mother's: The development of nonhuman agent concepts},
	author       = {Barrett, Justin L and Richert, Rebekah A and Driesenga, Amanda},
	year         = 2001,
	journal      = {Child Development},
	publisher    = {Wiley Online Library},
	volume       = 72,
	number       = 1,
	pages        = {50--65}
}
@article{barrett2003anthropomorphism,
	title        = {Anthropomorphism or preparedness? Exploring children's God concepts},
	author       = {Barrett, Justin L and Richert, Rebekah A},
	year         = 2003,
	journal      = {Review of religious research},
	publisher    = {JSTOR},
	pages        = {300--312}
}
@article{barrett2019equifinality,
	title        = {Equifinality in empirical studies of cultural transmission},
	author       = {Barrett, Brendan J},
	year         = 2019,
	journal      = {Behavioural processes},
	publisher    = {Elsevier},
	volume       = 161,
	pages        = {129--138}
}
@article{bates2015,
	title        = {Fitting Linear Mixed-Effects Models Using {lme4}},
	author       = {Douglas Bates and Martin M{\"a}chler and Ben Bolker and Steve Walker},
	year         = 2015,
	journal      = {Journal of Statistical Software},
	volume       = 67,
	number       = 1,
	pages        = {1--48},
	doi          = {10.18637/jss.v067.i01}
}
@article{bateson_cues_2006,
	title        = {Cues of being watched enhance cooperation in a real-world setting},
	author       = {Bateson, Melissa and Nettle, Daniel and Roberts, Gilbert},
	year         = 2006,
	month        = sep,
	journal      = {Biology Letters},
	volume       = 2,
	number       = 3,
	pages        = {412--414},
	doi          = {10.1098/rsbl.2006.0509},
	issn         = {1744-9561},
	urldate      = {2013-04-13}
}
@article{baumard_explaining_2013,
	title        = {Explaining moral religions},
	author       = {Baumard, Nicolas and Boyer, Pascal},
	year         = 2013,
	month        = jun,
	journal      = {Trends in Cognitive Sciences},
	volume       = 17,
	number       = 6,
	pages        = {272--280},
	doi          = {10.1016/j.tics.2013.04.003},
	issn         = {1364-6613},
	urldate      = {2020-10-02},
	abstract     = {Moralizing religions, unlike religions with morally indifferent gods or spirits, appeared only recently in some (but not all) large-scale human societies. A crucial feature of these new religions is their emphasis on proportionality (between deeds and supernatural rewards, between sins and penance, and in the formulation of the Golden Rule, according to which one should treat others as one would like others to treat oneself). Cognitive science models that account for many properties of religion can be extended to these religions. Recent models of evolved dispositions for fairness in cooperation suggest that proportionality-based morality is highly intuitive to human beings. The cultural success of moralizing movements, secular or religious, could be explained based on proportionality.},
	language     = {en}
}
@article{baumard_increased_2015,
	title        = {Increased affluence explains the emergence of ascetic wisdoms and moralizing religions},
	author       = {Baumard, Nicolas and Hyafil, Alexandre and Morris, Ian and Boyer, Pascal},
	year         = 2015,
	journal      = {Current Biology},
	volume       = 25,
	number       = 1,
	pages        = {10--15},
	doi          = {10.1016/j.cub.2014.10.063},
	issn         = {0960-9822},
	urlyear      = {2015-01-17}
}
@article{baumard_nature_2015,
	title        = {The nature and dynamics of world religions: a life-history approach},
	shorttitle   = {The nature and dynamics of world religions},
	author       = {Baumard, Nicolas and Chevallier, Coralie},
	year         = 2015,
	month        = nov,
	journal      = {Proceedings of the Royal Society B: Biological Sciences},
	volume       = 282,
	number       = 1818,
	pages        = 20151593,
	doi          = {10.1098/rspb.2015.1593},
	url          = {https://royalsocietypublishing.org/doi/10.1098/rspb.2015.1593},
	urldate      = {2021-09-02},
	note         = {Publisher: Royal Society},
	abstract     = {In contrast with tribal and archaic religions, world religions are characterized by a unique emphasis on extended prosociality, restricted sociosexuality, delayed gratification and the belief that these specific behaviours are sanctioned by some kind of supernatural justice. Here, we draw on recent advances in life history theory to explain this pattern of seemingly unrelated features. Life history theory examines how organisms adaptively allocate resources in the face of trade-offs between different life-goals (e.g. growth versus reproduction, exploitation versus exploration). In particular, recent studies have shown that individuals, including humans, adjust their life strategy to the environment through phenotypic plasticity: in a harsh environment, organisms tend to adopt a ‘fast' strategy, pursuing smaller but more certain benefits, while in more affluent environments, organisms tend to develop a ‘slow' strategy, aiming for larger but less certain benefits. Reviewing a range of recent research, we show that world religions are associated with a form of ‘slow' strategy. This framework explains both the promotion of ‘slow' behaviours such as altruism, self-regulation and monogamy in modern world religions, and the condemnation of ‘fast' behaviours such as selfishness, conspicuous sexuality and materialism. This ecological approach also explains the diffusion pattern of world religions: why they emerged late in human history (500–300 BCE), why they are currently in decline in the most affluent societies and why they persist in some places despite this overall decline.},
	keywords     = {cooperation, life history theory, psychosocial acceleration theory, religion},
	file         = {Full Text PDF:C\:\\Users\\au479924\\Zotero\\storage\\WCGTSQ4L\\Baumard and Chevallier - 2015 - The nature and dynamics of world religions a life.pdf:application/pdf}
}
@book{bayes_rules,
	title        = {Bayes {R}ules! {A}n {I}ntroduction to {A}pplied {B}ayesian {M}odeling},
	author       = {Johnson, A. A. and Ott, M. Q. and Dogucu, M.},
	year         = 2022,
	publisher    = {Chapman and Hall/CRC Press}
}
@misc{bayesplot,
	title        = {bayesplot: Plotting for Bayesian Models},
	author       = {Jonah Gabry and Tristan Mahr},
	year         = 2021,
	url          = {https://mc-stan.org/bayesplot/},
	note         = {R package version 1.8.0}
}
@book{bda3,
	title        = {Bayesian data analysis},
	author       = {Gelman, Andrew and Carlin, John B and Stern, Hal S, Dunson, D.B., Vehtari, A. and Rubin, Donald B},
	year         = 2013,
	publisher    = {Chapman and Hall/CRC},
	edition      = {3rd}
}
@book{beatrice2006drinking,
	title        = {Drinking and sobriety among the Lakota Sioux},
	author       = {Beatrice Medicine},
	year         = 2006,
	publisher    = {Altamira Press}
}
@article{becker2010trade,
	title        = {The trade-off between fertility and education: evidence from before the demographic transition},
	author       = {Becker, Sascha O and Cinnirella, Francesco and Woessmann, Ludger},
	year         = 2010,
	journal      = {Journal of Economic Growth},
	publisher    = {Springer},
	volume       = 15,
	pages        = {177--204}
}
@article{bednar_can_2007,
	title        = {Can {Game}(s) {Theory} {Explain} {Culture}?: {The} {Emergence} of {Cultural} {Behavior} {Within} {Multiple} {Games}},
	shorttitle   = {Can {Game}(s) {Theory} {Explain} {Culture}?},
	author       = {Bednar, Jenna and Page, Scott},
	year         = 2007,
	month        = feb,
	journal      = {Rationality and Society},
	volume       = 19,
	number       = 1,
	pages        = {65--97},
	doi          = {10.1177/1043463107075108},
	issn         = {1043-4631},
	urldate      = {2020-09-10},
	abstract     = {The hallmarks of cultural behavior include consistency within and across individuals, variance between populations, behavioral stickiness, and possibly suboptimal performance. In this article, we build a formal framework within which these behavioral attributes emerge from the interactions of purposive agents. We then derive mathematical results showing these behaviors are optimal given our assumptions. Our framework rests on two primary assumptions: (1) agents play ensembles of games, not just single games as is traditionally the case in evolutionary game theory models; and (2) agents have finite cognitive capacity. Our analysis combines agent-based techniques and mathematics, enabling us to explore dynamics and to prove when the behaviors produced by the agents are equilibria. Our results provide game theoretic foundations for cultural diversity and agent-based support for how cultural behavior might emerge.},
	language     = {en},
	file         = {SAGE PDF Full Text:C\:\\Users\\au479924\\Zotero\\storage\\T9UDF8J7\\Bednar and Page - 2007 - Can Game(s) Theory Explain Culture The Emergence.pdf:application/pdf}
}
@article{beheim_treatment_2021,
	title        = {Treatment of missing data determined conclusions regarding moralizing gods},
	author       = {Beheim, Bret and Atkinson, Quentin D. and Bulbulia, Joseph and Gervais, Will and Gray, Russell D. and Henrich, Joseph and Lang, Martin and Monroe, M. Willis and Muthukrishna, Michael and Norenzayan, Ara and Purzycki, Benjamin Grant and Shariff, Azim and Slingerland, Edward and Spicer, Rachel and Willard, Aiyana K.},
	year         = 2021,
	month        = jul,
	journal      = {Nature},
	volume       = 595,
	number       = 7866,
	pages        = {E29--E34},
	doi          = {10.1038/s41586-021-03655-4},
	issn         = {1476-4687}
}
@incollection{belief_chapter,
	title        = {Cultural Evolutionary Psychology of Belief},
	author       = {Bendixen, Theiss and and Purzycki, Benjamin Grant},
	year         = {n.d.},
	booktitle    = {The Cognitive Science of Belief},
	publisher    = {Cambridge University Press},
	editor       = {Musolino, Julien and Sommer, Joseph and Hemmer, Pernille}
}
@article{bendixen_competing_nodate,
	title        = {Competing Forces Account for the Stability and Evolution of Religious Beliefs},
	author       = {Theiss Bendixen and Benjamin Grant Purzycki},
	year         = 2021,
	journal      = {The International Journal for the Psychology of Religion},
	publisher    = {Routledge},
	volume       = 31,
	number       = 4,
	pages        = {307--312},
	doi          = {10.1080/10508619.2020.1844969}
}
@article{bendixen_how_2020,
	title        = {How cultural evolution can inform the science of science communication—and vice versa},
	author       = {Bendixen, Theiss},
	year         = 2020,
	month        = nov,
	journal      = {Humanities and Social Sciences Communications},
	volume       = 7,
	number       = 1,
	pages        = 135,
	doi          = {10.1057/s41599-020-00634-4},
	issn         = {2662-9992},
	url          = {https://doi.org/10.1057/s41599-020-00634-4},
	copyright    = {All rights reserved},
	file         = {Bendixen - 2020 - How cultural evolution can inform the science of s.pdf:C\:\\Users\\au479924\\Zotero\\storage\\6T74T5HF\\Bendixen - 2020 - How cultural evolution can inform the science of s.pdf:application/pdf}
}
@article{bendixen_minds_nodate,
	title        = {Appealing to the minds of gods: A novel cultural evolutionary account of religious appeals and an empirical assessment using ethnographic data from eight diverse societies},
	author       = {Bendixen, Theiss and Apicella, Coren and Atkinson, Quentin and Cohen, Emma and Henrich, Joseph and McNamara, Rita A and Norenzayan, Ara and Willard, Aiyana K and Xygalatas, Dimitris and Purzycki, Benjamin Grant},
	year         = {n.d.},
	doi          = {10.31234/osf.io/tjn3e},
	language     = {en}
}
@incollection{bendixen_purzycki_mog,
	title        = {Accounting for cross-cultural variation in the minds of gods},
	author       = {Bendixen, Theiss and Purzycki, Benjamin Grant},
	year         = {n.d.},
	booktitle    = {The Minds of Gods: {A} Cross-Disciplinary Survey},
	publisher    = {Bloomsbury Publishing},
	editor       = {Purzycki, Benjamin Grant and Bendixen, Theiss}
}
@article{bendixen_purzycki_nncsr,
	title        = {Peering into the minds of gods: What cross-cultural variation in gods’ concerns can tell us about the evolution of religion},
	author       = {Bendixen, Theiss and Purzycki, Benjamin Grant},
	year         = 2020,
	month        = dec,
	journal      = {Journal for the Cognitive Science of Religion},
	volume       = 5,
	number       = 2,
	pages        = {142--165},
	doi          = {10.1558/jcsr.40951},
	file         = {18974-Article Text-35595-1-10-20210113.pdf:C\:\\Users\\au479924\\Zotero\\storage\\56UU29Z8\\18974-Article Text-35595-1-10-20210113.pdf:application/pdf}
}
@article{bendixen_sense_2019,
	title        = {Sense or non-sense? a critical discussion of a recent evolutionary–cognitive approach to “folk-economic beliefs”},
	shorttitle   = {Sense or non-sense?},
	author       = {Bendixen, Theiss},
	year         = 2019,
	month        = dec,
	journal      = {Evolution, Mind and Behaviour},
	volume       = 17,
	number       = 1,
	pages        = {29--47},
	doi          = {10.1556/2050.2019.00011},
	url          = {https://akjournals.com/view/journals/2050/17/1/article-p29.xml},
	urldate      = {2021-03-03},
	language     = {en\_US},
	file         = {Full Text PDF:C\:\\Users\\au479924\\Zotero\\storage\\TYDKFHCC\\Bendixen - 2019 - Sense or non-sense a critical discussion of a rec.pdf:application/pdf;Snapshot:C\:\\Users\\au479924\\Zotero\\storage\\PSE9JBWZ\\article-p29.html:text/html}
}
@article{bendixen-causalwp,
	title        = {Causal inference in the social, health, and business sciences: {A} very brief practical primer in {R} and {S}tan},
	author       = {Bendixen, Theiss},
	year         = 2023,
	journal      = {Working Paper},
	url          = {https://github.com/tbendixen/causal-inference-wp}
}
@article{bengtson2015does,
	title        = {Does religiousness increase with age? Age changes and generational differences over 35 years},
	author       = {Bengtson, Vern L and Silverstein, Merril and Putney, Norella M and Harris, Susan C},
	year         = 2015,
	journal      = {Journal for the Scientific Study of Religion},
	publisher    = {Wiley Online Library},
	volume       = 54,
	number       = 2,
	pages        = {363--379}
}
@article{Bering2005,
	title        = {Reasoning about dead agents reveals possible adaptive trends},
	author       = {Bering, Jesse M. and McLeod, Katrina and Shackelford, Todd K.},
	year         = 2005,
	month        = {Dec},
	day          = {01},
	journal      = {Human Nature},
	volume       = 16,
	number       = 4,
	pages        = {360--381},
	doi          = {10.1007/s12110-005-1015-2},
	issn         = {1936-4776},
	url          = {https://doi.org/10.1007/s12110-005-1015-2}
}
@article{Bering2006,
	title        = {{The folk psychology of souls.}},
	author       = {Bering, Jesse M},
	year         = 2006,
	month        = {oct},
	journal      = {The Behavioral and brain sciences},
	volume       = 29,
	number       = 5,
	pages        = {453--62; discussion 462--98},
	doi          = {10.1017/S0140525X06009101},
	issn         = {0140-525X},
	url          = {http://www.ncbi.nlm.nih.gov/pubmed/17156519},
	keywords     = {Attitude to Death,Biological Evolution,Culture,Existentialism,Humans,Intention,Parapsychology,Psychological Theory,Religion and Psychology},
	pmid         = 17156519
}
@book{berkes_sacred,
	title        = {Sacred {Ecology}},
	author       = {Berkes, Fikret},
	year         = 2017,
	publisher    = {Routledge},
	edition      = {4.},
	abstract     = {Sacred Ecology examines bodies of knowledge held by indigenous and other rural peoples around the world, and asks how we can learn from this knowledge and ways of knowing. Berkes explores the importance of local and indigenous knowledge as a complement to scientific ecology, and its cultural and political significance for indigenous groups ...},
	language     = {en},
	file         = {Snapshot:C\:\\Users\\au479924\\Zotero\\storage\\9B8EBWJG\\9781138071490.html:text/html}
}
@article{bird_niche_2013,
	title        = {Niche construction and {Dreaming} logic: aboriginal patch mosaic burning and varanid lizards ({Varanus} gouldii) in {Australia}},
	shorttitle   = {Niche construction and {Dreaming} logic},
	author       = {Bird, Rebecca Bliege and Tayor, Nyalangka and Codding, Brian F. and Bird, Douglas W.},
	year         = 2013,
	month        = dec,
	journal      = {Proceedings of the Royal Society B: Biological Sciences},
	volume       = 280,
	number       = 1772,
	pages        = 20132297,
	doi          = {10.1098/rspb.2013.2297},
	urldate      = {2021-03-25},
	abstract     = {Anthropogenic fire is a form of ecosystem engineering that creates greater landscape patchiness at small spatial scales: such rescaling of patch diversity through mosaic burning has been argued to be a form of niche construction, the loss of which may have precipitated the decline and extinction of many endemic species in the Western Desert of Australia. We find evidence to support this hypothesis relative to one keystone species, the sand monitor lizard (Varanus gouldii). Paradoxically, V. gouldii populations are higher where Aboriginal hunting is most intense. This effect is driven by an increase in V. gouldii densities near successional edges, which is higher in landscapes that experience extensive human burning. Over time, the positive effects of patch mosaic burning while hunting overwhelm the negative effects of predation in recently burned areas to produce overall positive impacts on lizard populations. These results offer critical insights into the maintenance of animal communities in the desert, supporting the hypothesis that the current high rate of endemic species decline among small animals may be linked to the interaction between invasive species and mid-century removal of Aboriginal niche construction through hunting and patch mosaic burning.},
	file         = {Full Text PDF:C\:\\Users\\au479924\\Zotero\\storage\\D985EGET\\Bird et al. - 2013 - Niche construction and Dreaming logic aboriginal .pdf:application/pdf;Snapshot:C\:\\Users\\au479924\\Zotero\\storage\\YKQ6ES88\\rspb.2013.html:text/html}
}
@article{bird1999animism,
	title        = {“Animism” revisited: personhood, environment, and relational epistemology},
	author       = {Bird-David, Nurit},
	year         = 1999,
	journal      = {Current anthropology},
	publisher    = {The University of Chicago Press},
	volume       = 40,
	number       = {S1},
	pages        = {S67--S91}
}
@article{bird2013niche,
	title        = {Niche construction and Dreaming logic: aboriginal patch mosaic burning and varanid lizards (Varanus gouldii) in Australia},
	author       = {Bird, Rebecca Bliege and Tayor, Nyalangka and Codding, Brian F and Bird, Douglas W},
	year         = 2013,
	journal      = {Proceedings of the Royal Society B: Biological Sciences},
	publisher    = {The Royal Society},
	volume       = 280,
	number       = 1772,
	pages        = 20132297
}
@article{bird2015prosocial,
	title        = {Prosocial signaling and cooperation among Martu hunters},
	author       = {Bird, Rebecca Bliege and Power, Eleanor A},
	year         = 2015,
	journal      = {Evolution and Human Behavior},
	publisher    = {Elsevier},
	volume       = 36,
	number       = 5,
	pages        = {389--397}
}
@article{bird2016landscape,
	title        = {A landscape architecture of fire: Cultural emergence and ecological pyrodiversity in Australia’s Western Desert},
	author       = {Bird, Douglas W and Bird, Rebecca Bliege and Codding, Brian F and Taylor, Nyalangka},
	year         = 2016,
	journal      = {Current Anthropology},
	publisher    = {University of Chicago Press Chicago, IL},
	volume       = 57,
	number       = {S13},
	pages        = {S65--S79}
}
@article{birddavid_animism_1999,
	title        = {“{Animism}” {Revisited}: {Personhood}, {Environment}, and {Relational} {Epistemology}},
	shorttitle   = {“{Animism}” {Revisited}},
	author       = {Bird‐David, Nurit},
	year         = 1999,
	month        = feb,
	journal      = {Current Anthropology},
	volume       = 40,
	number       = {S1},
	pages        = {S67--S91},
	doi          = {10.1086/200061},
	issn         = {0011-3204, 1537-5382},
	urldate      = {2020-11-17},
	language     = {en},
	file         = {Bird‐David - 1999 - “Animism” Revisited Personhood, Environment, and .pdf:C\:\\Users\\au479924\\Zotero\\storage\\PE69WL7L\\Bird‐David - 1999 - “Animism” Revisited Personhood, Environment, and .pdf:application/pdf}
}
@article{bloch2008religion,
	title        = {Why religion is nothing special but is central},
	author       = {Bloch, Maurice},
	year         = 2008,
	journal      = {Philosophical transactions of The Royal Society B: biological sciences},
	publisher    = {The Royal Society London},
	volume       = 363,
	number       = 1499,
	pages        = {2055--2061}
}
@article{bloom_religion_2012,
	title        = {Religion, {Morality}, {Evolution}},
	author       = {Bloom, Paul},
	year         = 2012,
	journal      = {Annual Review of Psychology},
	volume       = 63,
	number       = 1,
	pages        = {179--199},
	doi          = {10.1146/annurev-psych-120710-100334},
	urldate      = {2020-09-17},
	abstract     = {How did religion evolve? What effect does religion have on our moral beliefs and moral actions? These questions are related, as some scholars propose that religion has evolved to enhance altruistic behavior toward members of one's group. I review here data from survey studies (both within and across countries), priming experiments, and correlational studies of the effects of religion on racial prejudice. I conclude that religion has powerfully good moral effects and powerfully bad moral effects, but these are due to aspects of religion that are shared by other human practices. There is surprisingly little evidence for a moral effect of specifically religious beliefs.},
	pmid         = 21943167,
	file         = {Full Text PDF:C\:\\Users\\au479924\\Zotero\\storage\\KD6PDQYA\\Bloom - 2012 - Religion, Morality, Evolution.pdf:application/pdf}
}
@article{blume2009reproductive,
	title        = {The reproductive benefits of religious affiliation},
	author       = {Blume, Michael},
	year         = 2009,
	journal      = {The Biological Evolution of Religious Mind and Behavior},
	publisher    = {Springer},
	pages        = {117--126}
}
@article{boarini2010private,
	title        = {What is the private return to tertiary education? {N}ew evidence from 21 OECD countries},
	author       = {Boarini, Romina and Strauss, Hubert},
	year         = 2010,
	journal      = {OECD Journal: Economic Studies},
	volume       = 2010
}
@incollection{boehm_biocultural_2008,
	title        = {A biocultural evolutionary exploration of supernatural sanctioning},
	author       = {Boehm, Christopher},
	year         = 2008,
	booktitle    = {Evolution of {Religion}: {Studies}, {Theories}, and {Critiques}},
	publisher    = {Collins Foundation Press},
	address      = {Santa Margarita, CA},
	pages        = {143--152},
	editor       = {Bulbulia, Joseph and Sosis, Richard and {Harris, Erica} and {Genet, R} and {Wyman, K.}}
}
@article{bolyanatz2022god,
	title        = {When god is watching: dictator game results from the Sursurunga of New Ireland, Papua New Guinea},
	author       = {Bolyanatz, Alexander H},
	year         = 2022,
	journal      = {Religion, Brain \& Behavior},
	publisher    = {Taylor \& Francis},
	volume       = 12,
	number       = {1-2},
	pages        = {61--78}
}
@article{bonnemaison_1985,
	title        = {The Tree and the Canoe: Roots and Mobility in Vanuatu Societies},
	author       = {Bonnemaison, Joël},
	year         = 1984,
	journal      = {Pacific Viewpoint},
	volume       = 25,
	number       = 2,
	pages        = {117--152},
	doi          = {https://doi.org/10.1111/apv.252002}
}
@article{bonnemaison_magic_1991,
	title        = {Magic {Gardens} in {Tanna}},
	author       = {Bonnemaison, Jöel},
	year         = 1991,
	month        = dec,
	journal      = {Pacific Studies; Laie, Hawaii},
	volume       = 14,
	number       = 4,
	pages        = {71--89},
	issn         = {0275-3596},
	urldate      = {2020-10-23},
	language     = {English},
	file         = {Full Text PDF:C\:\\Users\\au479924\\Zotero\\storage\\PJGJ52ND\\BONNEMAISON - 1991 - Magic Gardens in Tanna.pdf:application/pdf}
}
@article{botero_ecology_2014,
	title        = {The ecology of religious beliefs},
	author       = {Botero, Carlos A. and Gardner, Beth and Kirby, Kathryn R. and Bulbulia, Joseph and Gavin, Michael C. and Gray, Russell D.},
	year         = 2014,
	journal      = {Proceedings of the National Academy of Sciences},
	volume       = 111,
	number       = 47,
	pages        = {16784--16789},
	doi          = {10.1073/pnas.1408701111},
	issn         = {0027-8424, 1091-6490},
	shortjournal = {{PNAS}},
	urlyear      = {2014-11-29},
	keywords     = {Cultural evolution, ecological risk, environmental effects, Religion, Supernatural beliefs}
}
@article{bowles2008being,
	title        = {Being human: Conflict: Altruism's midwife},
	author       = {Bowles, Samuel},
	year         = 2008,
	journal      = {Nature},
	publisher    = {Nature Publishing Group},
	volume       = 456,
	number       = 7220,
	pages        = {326--327}
}
@book{boyd_culture_1985,
	title        = {Culture and the {Evolutionary} {Process}},
	author       = {Boyd, Robert and Richerson, Peter J.},
	year         = 1985,
	publisher    = {University of Chicago Press},
	address      = {Chicago, IL, US},
	series       = {Culture and the evolutionary process},
	isbn         = {978-0-226-06931-9 978-0-226-06933-3},
	note         = {Pages: viii, 331},
	abstract     = {This book outlines a Darwinian theory of the evolution of cultural organisms [cultural transmission]. A Darwinian theory ultimately should be capable of answering two closely related questions about the evolutionary properties of cultural transmission. First, the theory should predict the effect of different structures of cultural transmission on the evolutionary process. . . . Second, the theory should allow us to understand the conditions under which different structures of cultural transmission might evolve.  To amend neo-Darwinian theory so that it addresses these questions we proceed in two steps. First, we construct simple mathematical models of cultural transmission in which the assumed structures of cultural transmission are based as much as possible on the results of empirical research done by psychologists and anthropologists. . . . Second, we link these models of cultural transmission to models of genetic evolution and attempt to determine the circumstances under which natural selection might favor the modes of cultural transmission observed among contemporary humans. (PsycINFO Database Record (c) 2016 APA, all rights reserved)},
	keywords     = {Darwinism, Mathematical Modeling, Population Genetics, Social Learning, Sociobiology, Sociocultural Factors, Theory of Evolution},
	file         = {Snapshot:C\:\\Users\\au479924\\Zotero\\storage\\EHZPGBKT\\1985-97763-000.html:text/html}
}
@article{BOYD1990331,
	title        = {Group selection among alternative evolutionarily stable strategies},
	author       = {Robert Boyd and Peter J. Richerson},
	year         = 1990,
	journal      = {Journal of Theoretical Biology},
	volume       = 145,
	number       = 3,
	pages        = {331--342},
	doi          = {https://doi.org/10.1016/S0022-5193(05)80113-4},
	issn         = {0022-5193}
}
@article{BOYD1992171,
	title        = {Punishment allows the evolution of cooperation (or anything else) in sizable groups},
	author       = {Robert Boyd and Peter J. Richerson},
	year         = 1992,
	journal      = {Ethology and Sociobiology},
	volume       = 13,
	number       = 3,
	pages        = {171--195},
	doi          = {https://doi.org/10.1016/0162-3095(92)90032-Y},
	issn         = {0162-3095}
}
@article{boyd2021large,
	title        = {Large-scale cooperation in small-scale foraging societies},
	author       = {Boyd, Robert and Richerson, Peter J},
	year         = 2021,
	journal      = {EcoEvoRxiv. May},
	volume       = 17
}
@article{boyer_2000,
	title        = {Functional origins of religious concepts: ontological and strategic selection in evolved minds},
	author       = {Boyer, Pascal},
	year         = 2000,
	journal      = {Journal of the Royal Anthropological Institute},
	publisher    = {Blackwell Publishers Ltd.},
	volume       = 6,
	number       = 2,
	pages        = {195--214},
	doi          = {10.1111/1467-9655.00012},
	issn         = {1467-9655}
}
@article{boyer_deriving_2021,
	title        = {Deriving Features of Religions in the Wild},
	author       = {Boyer, Pascal},
	year         = 2021,
	journal      = {Human {N}ature},
	publisher    = {Springer},
	volume       = 32,
	number       = 3,
	pages        = {557--581}
}
@book{boyer2001religion,
	title        = {Religion Explained: The Evolutionary Origins of Religious Thought},
	author       = {Boyer, Pascal},
	year         = 2001,
	publisher    = {Basic Books}
}
@article{brewer2002,
	title        = {Free-listed items are effective cues for eliciting additional items in semantic domains},
	author       = {Brewer, Devon D. and Garrett, Sharon B. and Rinaldi, Giovanni},
	year         = 2002,
	journal      = {Applied Cognitive Psychology},
	volume       = 16,
	number       = 3,
	pages        = {343--358},
	doi          = {https://doi.org/10.1002/acp.797},
	url          = {https://onlinelibrary.wiley.com/doi/abs/10.1002/acp.797},
	eprint       = {https://onlinelibrary.wiley.com/doi/pdf/10.1002/acp.797},
	abstract     = {Abstract This study tested a cueing procedure for enhancing recall in semantic domains based on associative processes inferred from semantic clustering. Participants first free listed items exhaustively from a semantic domain (fruits or drugs). Then, to aid recall of additional items from the domain, participants received either the items they free listed as semantic cues (to trigger semantically similar items) or alphabetic cues (to trigger items beginning with a particular letter). Participants' strong semantic clustering and weak alphabetic clustering in free listing confirmed previous research on associative processes. By several measures, free-listed items as semantic cues elicited moderately more additional items than alphabetic cues. Semantic cues elicited an appreciable proportion of items that would not have been identified at the aggregate level through free listing alone. These results indicate that using free-listed items as semantic cues can be a useful adjunct for ethnographic applications of free listing. Copyright © 2002 John Wiley \& Sons, Ltd.}
}
@book{brightman_1993,
	title        = {Grateful prey: Rock Cree human-animal relationships},
	author       = {Brightman, Robert Alain},
	year         = 1993,
	publisher    = {University of California Press},
	isbn         = {0520070534},
	place        = {Berkeley},
	language     = {English}
}
@article{brms2017,
	title        = {{brms}: An {R} Package for {Bayesian} Multilevel Models Using {Stan}},
	author       = {Paul-Christian Bürkner},
	year         = 2017,
	journal      = {Journal of Statistical Software},
	volume       = 80,
	number       = 1,
	pages        = {1--28},
	doi          = {10.18637/jss.v080.i01},
	encoding     = {UTF-8}
}
@article{brms2018,
	title        = {Advanced {Bayesian} Multilevel Modeling with the {R} Package {brms}},
	author       = {Paul-Christian Bürkner},
	year         = 2018,
	journal      = {The R Journal},
	volume       = 10,
	number       = 1,
	pages        = {395--411},
	doi          = {10.32614/RJ-2018-017},
	encoding     = {UTF-8}
}
@article{brms2021,
	title        = {Bayesian Item Response Modeling in {R} with {brms} and {Stan}},
	author       = {Paul-Christian Bürkner},
	year         = 2021,
	journal      = {Journal of Statistical Software},
	volume       = 100,
	number       = 5,
	pages        = {1--54},
	encoding     = {UTF-8}
}
@article{brmsirt,
	title        = {Bayesian Item Response Modeling in {R} with {brms} and {Stan}},
	author       = {Paul-Christian Bürkner},
	year         = 2021,
	journal      = {Journal of Statistical Software},
	volume       = 100,
	number       = 5,
	pages        = {1--54},
	encoding     = {UTF-8}
}
@phdthesis{brockway2021,
	title        = {Building {High}-frequency {Word} {Lists} for the {Semantic} {Domain} of ʻĀ{INA} (‘land’) {Using} a {Raw} {Corpus} of {Spoken} ʻŌlelo {Hawaiʻi} - {ProQuest}},
	author       = {Brockway, C. E. L.},
	year         = 2021,
	language     = {en},
	school       = {University of Hawai'i at Manoa},
	file         = {Snapshot:C\:\\Users\\au479924\\Zotero\\storage\\B7YSEAT9\\1.html:text/html}
}
@article{Brodbeck2013,
	title        = {{Morals matter in economic games}},
	author       = {Brodbeck, Felix C. and Kugler, Katharina G. and Reif, Julia A M and Maier, Markus A.},
	year         = 2013,
	journal      = {PLoS ONE},
	volume       = 8,
	number       = 12,
	pages        = {1--19},
	doi          = {10.1371/journal.pone.0081558},
	isbn         = {10.1371/journal.pone.0081558},
	issn         = 19326203,
	pmid         = 24358115
}
@article{broesch_navigating_2020,
	title        = {Navigating cross-cultural research: methodological and ethical considerations},
	shorttitle   = {Navigating cross-cultural research},
	author       = {Broesch, Tanya and Crittenden, Alyssa and Beheim, Bret and Blackwell, Aaron and Bunce, John and Colleran, Heidi and Hagel, Kristin and Kline, Michelle and McElreath, Richard and Nelson, Robin and Pisor, Anne and Prall, Sean and Pretelli, Ilaria and Purzycki, Benjamin and Quinn, Elizabeth and Ross, Cody and Scelza, Brooke and Starkweather, Kathrine and Stieglitz, Jonathan and Mulder, Monique},
	year         = 2020,
	month        = sep,
	journal      = {Proceedings. Biological sciences},
	volume       = 287,
	pages        = 20201245,
	doi          = {10.1098/rspb.2020.1245},
	abstract     = {The intensifying pace of research based on cross-cultural studies in the social sciences necessitates a discussion of the unique challenges of multi-sited research. Given an increasing demand for social scientists to expand their data collection beyond WEIRD (Western, educated, industrialized, rich and democratic) populations, there is an urgent need for transdisciplinary conversations on the logistical, scientific and ethical considerations inherent to this type of scholarship. As a group of social scientists engaged in cross-cultural research in psychology and anthropology, we hope to guide prospective cross-cultural researchers through some of the complex scientific and ethical challenges involved in such work: (a) study site selection, (b) community involvement and (c) culturally appropriate research methods. We aim to shed light on some of the difficult ethical quandaries of this type of research. Our recommendation emphasizes a community-centred approach, in which the desires of the community regarding research approach and methodology, community involvement, results communication and distribution, and data sharing are held in the highest regard by the researchers. We argue that such considerations are central to scientific rigour and the foundation of the study of human behaviour.},
	file         = {Full Text:C\:\\Users\\au479924\\Zotero\\storage\\ZCX28I5Y\\Broesch et al. - 2020 - Navigating cross-cultural research methodological.pdf:application/pdf}
}
@article{brown1952comparative,
	title        = {A comparative study of deviations from sexual mores},
	author       = {Brown, Julia S},
	year         = 1952,
	journal      = {American Sociological Review},
	publisher    = {JSTOR},
	volume       = 17,
	number       = 2,
	pages        = {135--146}
}
@article{brusse2020signaling,
	title        = {Signaling theories of religion: models and explanation},
	author       = {Brusse, Carl},
	year         = 2020,
	journal      = {Religion, Brain \& Behavior},
	publisher    = {Taylor \& Francis},
	volume       = 10,
	number       = 3,
	pages        = {272--291}
}
@article{bulbulia2004religious,
	title        = {Religious costs as adaptations that signal altruistic intention},
	author       = {Bulbulia, Joseph},
	year         = 2004,
	journal      = {Evolution and Cognition},
	volume       = 10,
	number       = 1,
	pages        = {19--38}
}
@article{bulbulia2011signalling,
	title        = {Signalling theory and the evolution of religious cooperation},
	author       = {Bulbulia, Joseph and Sosis, Richard},
	year         = 2011,
	journal      = {Religion},
	publisher    = {Taylor \& Francis},
	volume       = 41,
	number       = 3,
	pages        = {363--388}
}
@article{bulbulia2022workflow,
	title        = {A workflow for causal inference in cross-cultural psychology},
	author       = {Bulbulia, Joseph A},
	year         = 2022,
	journal      = {Religion, Brain \& Behavior},
	publisher    = {Taylor \& Francis},
	pages        = {1--16}
}
@article{bunce_interethnic_2017,
	title        = {Interethnic {Interaction}, {Strategic} {Bargaining} {Power}, and the {Dynamics} of {Cultural} {Norms}: {A} {Field} {Study} in an {Amazonian} {Population}},
	shorttitle   = {Interethnic {Interaction}, {Strategic} {Bargaining} {Power}, and the {Dynamics} of {Cultural} {Norms}},
	author       = {Bunce, John Andrew and McElreath, Richard},
	year         = 2017,
	month        = dec,
	journal      = {Human Nature},
	volume       = 28,
	number       = 4,
	pages        = {434--456},
	doi          = {10.1007/s12110-017-9297-8},
	issn         = {1045-6767, 1936-4776},
	url          = {http://link.springer.com/10.1007/s12110-017-9297-8},
	urldate      = {2021-11-08},
	language     = {en},
	file         = {Bunce and McElreath - 2017 - Interethnic Interaction, Strategic Bargaining Powe.pdf:C\:\\Users\\au479924\\Zotero\\storage\\9Y8U8663\\Bunce and McElreath - 2017 - Interethnic Interaction, Strategic Bargaining Powe.pdf:application/pdf}
}
@article{burkner_advanced_2018,
	title        = {Advanced {Bayesian} {Multilevel} {Modeling} with the {R} {Package} brms},
	author       = {Bürkner, Paul-Christian},
	year         = 2018,
	journal      = {The R Journal},
	volume       = 10,
	number       = 1,
	pages        = {395--411}
}
@article{burkner_brms_2017,
	title        = {brms: {An} {R} {Package} for {Bayesian} {Multilevel} {Models} {Using} {Stan}},
	author       = {Bürkner, Paul-Christian},
	year         = 2017,
	journal      = {Journal of Statistical Software},
	volume       = 80,
	number       = 1,
	pages        = {1--28}
}
@article{burkner_modelling_2020,
	title        = {Modelling monotonic effects of ordinal predictors in {Bayesian} regression models},
	author       = {Bürkner, Paul-Christian and Charpentier, Emmanuel},
	year         = 2020,
	journal      = {British Journal of Mathematical and Statistical Psychology},
	volume       = 73,
	number       = 3,
	pages        = {420--451},
	issn         = {2044-8317},
	urldate      = {2020-12-18},
	copyright    = {© 2020 The British Psychological Society},
	abstract     = {Ordinal predictors are commonly used in regression models. They are often incorrectly treated as either nominal or metric, thus under- or overestimating the information contained. Such practices may lead to worse inference and predictions compared to methods which are specifically designed for this purpose. We propose a new method for modelling ordinal predictors that applies in situations in which it is reasonable to assume their effects to be monotonic. The parameterization of such monotonic effects is realized in terms of a scale parameter b representing the direction and size of the effect and a simplex parameter modelling the normalized differences between categories. This ensures that predictions increase or decrease monotonically, while changes between adjacent categories may vary across categories. This formulation generalizes to interaction terms as well as multilevel structures. Monotonic effects may be applied not only to ordinal predictors, but also to other discrete variables for which a monotonic relationship is plausible. In simulation studies we show that the model is well calibrated and, if there is monotonicity present, exhibits predictive performance similar to or even better than other approaches designed to handle ordinal predictors. Using Stan, we developed a Bayesian estimation method for monotonic effects which allows us to incorporate prior information and to check the assumption of monotonicity. We have implemented this method in the R package brms, so that fitting monotonic effects in a fully Bayesian framework is now straightforward.},
	language     = {en},
	keywords     = {Bayesian statistics, brms, isotonic regression, ordinal variables, R, Stan},
	file         = {Snapshot:C\:\\Users\\au479924\\Zotero\\storage\\97PJ7P6W\\bmsp.html:text/html}
}
@article{burkner_vuorre_ordinal,
	title        = {Ordinal Regression Models in Psychology: A Tutorial},
	author       = {Paul-Christian Bürkner and Matti Vuorre},
	year         = 2019,
	journal      = {Advances in Methods and Practices in Psychological Science},
	volume       = 2,
	number       = 1,
	pages        = {77--101}
}
@article{buskell2019systems,
	title        = {A systems approach to cultural evolution},
	author       = {Buskell, Andrew and Enquist, Magnus and Jansson, Fredrik},
	year         = 2019,
	journal      = {Palgrave Communications},
	publisher    = {Palgrave},
	volume       = 5,
	number       = 1,
	pages        = {1--15}
}
@article{Call:2008ie,
	title        = {{Does the chimpanzee have a theory of mind? 30 years later}},
	author       = {Call, Josep and Tomasello, Michael},
	year         = 2008,
	journal      = {Trends in Cognitive Sciences},
	volume       = 12,
	number       = 5,
	pages        = {187--192}
}
@article{caluori_conflict_2020,
	title        = {Conflict {Changes} {How} {People} {View} {God}},
	author       = {Caluori, Nava and Jackson, Joshua Conrad and Gray, Kurt and Gelfand, Michele},
	year         = 2020,
	month        = mar,
	journal      = {Psychological Science},
	volume       = 31,
	number       = 3,
	pages        = {280--292},
	doi          = {10.1177/0956797619895286},
	issn         = {0956-7976},
	urldate      = {2020-09-10},
	abstract     = {Religion shapes the nature of intergroup conflict, but conflict may also shape religion. Here, we report four multimethod studies that reveal the impact of conflict on religious belief: The threat of warfare and intergroup tensions increase the psychological need for order and obedience to rules, which leads people to view God as more punitive. Studies 1 (N = 372) and 2 (N = 911) showed that people’s concern about conflict correlates with belief in a punitive God. Study 3 (N = 1,065) found that experimentally increasing the salience of conflict increases people’s perceptions of the importance of a punitive God, and this effect is mediated by people’s support for a tightly regulated society. Study 4 showed that the severity of warfare predicted and preceded worldwide fluctuations in punitive-God belief between 1800 CE and 2000 CE. Our findings illustrate how conflict can change the nature of religious belief and add to a growing literature showing how cultural ecologies shape psychology.},
	language     = {en},
	file         = {SAGE PDF Full Text:C\:\\Users\\au479924\\Zotero\\storage\\R9U6VG3W\\Caluori et al. - 2020 - Conflict Changes How People View God.pdf:application/pdf}
}
@techreport{cao2021honor,
	title        = {Herding, Warfare, and a Culture of Honor: Global Evidence},
	author       = {Cao, Yiming and Enke, Benjamin and Falk, Armin and Giuliano, Paola and Nunn, Nathan},
	year         = 2021,
	month        = {September},
	series       = {Working Paper Series},
	number       = 29250,
	doi          = {10.3386/w29250},
	institution  = {National Bureau of Economic Research},
	type         = {Working Paper},
	abstract     = {According to the widely known ‘culture of honor’ hypothesis from social psychology, traditional herding practices are believed to have generated a value system that is conducive to revenge-taking and violence. We test this idea at a global scale using a combination of ethnographic records, historical folklore information, global data on contemporary conflict events, and large-scale surveys. The data show systematic links between traditional herding practices and a culture of honor. First, the culture of pre-industrial societies that relied on animal herding emphasizes violence, punishment, and revenge-taking. Second, contemporary ethnolinguistic groups that historically subsisted more strongly on herding have more frequent and severe conflict today. Third, the contemporary descendants of herders report being more willing to take revenge and punish unfair behavior in the globally representative Global Preferences Survey. In all, the evidence supports the idea that this form of economic subsistence generated a functional psychology that has persisted until today and plays a role in shaping conflict across the globe.}
}
@article{chabris2018no,
	title        = {No evidence that experiencing physical warmth promotes interpersonal warmth},
	author       = {Chabris, Christopher F and Heck, Patrick R and Mandart, Jaclyn and Benjamin, Daniel J and Simons, Daniel J},
	year         = 2018,
	journal      = {Social Psychology},
	publisher    = {Hogrefe Publishing}
}
@article{chaves_what_2019,
	title        = {What matters in free listing? {A} probabilistic interpretation of the salience index},
	shorttitle   = {What matters in free listing?},
	author       = {Chaves, Leonardo da Silva and Nascimento, André Luiz Borba do and Albuquerque, Ulysses Paulino and Chaves, Leonardo da Silva and Nascimento, André Luiz Borba do and Albuquerque, Ulysses Paulino},
	year         = 2019,
	month        = jun,
	journal      = {Acta Botanica Brasilica},
	volume       = 33,
	number       = 2,
	pages        = {360--369},
	doi          = {10.1590/0102-33062018abb0330},
	issn         = {0102-3306},
	urldate      = {2020-10-02},
	language     = {en}
}
@article{cinelli2020crash,
	title        = {A Crash Course in Good and Bad Controls},
	author       = {Cinelli, Carlos and Forney, Andrew and Pearl, Judea},
	year         = 2020,
	journal      = {Sociological Methods & Research},
	pages        = {00491241221099552}
}
@book{cohen_mind_2007,
	title        = {The mind possessed: the cognition of spirit possession in an {Afro}-{Brazilian} religious tradition},
	shorttitle   = {The mind possessed},
	author       = {Cohen, Emma},
	year         = 2007,
	publisher    = {Oxford University Press},
	address      = {Oxford ; New York},
	isbn         = {978-0-19-532335-1},
	note         = {OCLC: ocm72698916},
	language     = {en},
	keywords     = {Afro-Brazilian cults, Brazil, Psychology, Religious, Spirit possession},
	file         = {Cohen - 2007 - The mind possessed the cognition of spirit posses.pdf:C\:\\Users\\au479924\\Zotero\\storage\\X6ZAZMJ4\\Cohen - 2007 - The mind possessed the cognition of spirit posses.pdf:application/pdf}
}
@article{Cohen:2001bs,
	title        = {{Religion and the morality of mentality}},
	author       = {Cohen, Adam B. and Rozin, Paul},
	year         = 2001,
	journal      = {Journal of Personality and Social Psychology},
	volume       = 81,
	number       = 4,
	pages        = {697--710}
}
@article{cohen2003faith,
	title        = {Faith versus practice: Different bases for religiosity judgments by Jews and Protestants},
	author       = {Cohen, Adam B and Siegel, Joel I and Rozin, Paul},
	year         = 2003,
	journal      = {European Journal of Social Psychology},
	publisher    = {Wiley Online Library},
	volume       = 33,
	number       = 2,
	pages        = {287--295}
}
@article{cohen2014religion,
	title        = {Religion, synchrony, and cooperation},
	author       = {Cohen, Emma and Mundry, Roger and Kirschner, Sebastian},
	year         = 2014,
	journal      = {Religion, Brain \& Behavior},
	publisher    = {Taylor \& Francis},
	volume       = 4,
	number       = 1,
	pages        = {20--30}
}
@article{cohen2017religiosity,
	title        = {{Religiosity and resource allocation in Maraj\'o, Brazil}},
	author       = {Cohen, Emma and Baimel, Adam and Purzycki, Benjamin Grant},
	year         = 2018,
	journal      = {{Religion, Brain Behavior}},
	publisher    = {Routledge},
	volume       = 8,
	number       = 2,
	pages        = {168--184},
	doi          = {10.1080/2153599X.2016.1267029},
	language     = {eng},
	date         = 2018
}
@article{cohen2018religiosity,
	title        = {Religiosity and resource allocation in {M}araj{\'o}, {B}razil},
	author       = {Cohen, Emma and Baimel, Adam and Purzycki, Benjamin Grant},
	year         = 2018,
	journal      = {Religion, Brain and  Behavior},
	publisher    = {Taylor and Francis},
	volume       = 8,
	number       = 2,
	pages        = {168--184}
}
@article{colding_social_2001,
	title        = {Social {Taboos}: "{Invisible}" {Systems} of {Local} {Resource} {Management} and {Biological} {Conservation}},
	author       = {Colding, Johan and Folke, Carl},
	year         = 2001,
	journal      = {Ecological Applications},
	volume       = 11,
	number       = 2,
	pages        = {584--600},
	language     = {en},
	file         = {Coldingi and Folkei - 2020 - Social Taboos Invisible Systems of Local Resour.pdf:C\:\\Users\\au479924\\Zotero\\storage\\TMHXMG7G\\Coldingi and Folkei - 2020 - Social Taboos Invisible Systems of Local Resour.pdf:application/pdf}
}
@incollection{connors_ecology_2000,
	title        = {Ecology and religion in {Karuk} orientations toward the land},
	author       = {Connors, Sean M.},
	year         = 2000,
	booktitle    = {Indigenous religions : A companion},
	publisher    = {Cassel},
	address      = {London},
	pages        = {139--151},
	editor       = {Harvey, Graham}
}
@article{cribari-neto_inflated_2019,
	title        = {Inflated {Kumaraswamy} distributions},
	author       = {Cribari-Neto, Francisco and Santos, Jéssica},
	year         = 2019,
	month        = may,
	journal      = {Anais da Academia Brasileira de Ciências},
	volume       = 91,
	doi          = {10.1590/0001-3765201920180955},
	issn         = {0001-3765, 1678-2690},
	url          = {http://www.scielo.br/j/aabc/a/p63NgxGNxH9Mcd6HYYhdqKM/?lang=en},
	urldate      = {2021-11-04},
	abstract     = {Abstract: The Kumaraswamy distribution is useful for modeling variables whose support is the standard unit interval, i.e., (0, 1). It is not uncommon, however, for the data to contain zeros and/or ones. When that happens, the interest shifts to modeling variables that assume values in [0, 1), (0, 1] or [0, 1]. Our goal in this paper is to introduce inflated Kumaraswamy distributions that can be used to that end. We consider inflation at one of the extremes of the standard unit interval and also the more challenging case in which inflation takes place at both interval endpoints. We introduce inflated Kumaraswamy distributions, discuss their main properties, show how to estimate their parameters (point and interval estimation) and explain how testing inferences can be performed. We also present Monte Carlo evidence on the finite sample performances of point estimation, confidence intervals and hypothesis tests. An empirical application is presented and discussed.},
	language     = {en},
	keywords     = {Inflated distribution, Kumaraswamy distribution, likelihood ratio test, maximum likelihood estimation, score test, Wald test},
	file         = {Full Text PDF:C\:\\Users\\au479924\\Zotero\\storage\\3SSZTTGV\\Cribari-Neto and Santos - 2019 - Inflated Kumaraswamy distributions.pdf:application/pdf;Snapshot:C\:\\Users\\au479924\\Zotero\\storage\\7R7CG3XT\\p63NgxGNxH9Mcd6HYYhdqKM.html:text/html}
}
@article{cronk11994evolutionary,
	title        = {Evolutionary theories of morality and the manipulative use of signals},
	author       = {Cronk, Lee},
	year         = 1994,
	journal      = {Zygon{\textregistered}},
	publisher    = {Wiley Online Library},
	volume       = 29,
	number       = 1,
	pages        = {81--101}
}
@article{cronk1994evolutionary,
	title        = {Evolutionary theories of morality and the manipulative use of signals},
	author       = {Cronk, Lee},
	year         = 1994,
	journal      = {Zygon},
	publisher    = {Wiley Online Library},
	volume       = 29,
	number       = 1,
	pages        = {81--101}
}
@article{cronk1994use,
	title        = {The use of moralistic statements in social manipulation: A reply to Roy A. Rappaport},
	author       = {Cronk, Lee},
	year         = 1994,
	journal      = {Zygon{\textregistered}},
	publisher    = {Wiley Online Library},
	volume       = 29,
	number       = 3,
	pages        = {351--355}
}
@article{cronk2007influence,
	title        = {The influence of cultural framing on play in the trust game: A Maasai example},
	author       = {Cronk, Lee},
	year         = 2007,
	journal      = {Evolution and Human Behavior},
	publisher    = {Elsevier},
	volume       = 28,
	number       = 5,
	pages        = {352--358}
}
@inproceedings{cronk2012meeting,
	author       = {Cronk, Lee and Leech, Beth L},
	year         = 2012,
	booktitle    = {{Meeting at Grand Central}},
	organization = {Princeton University Press}
}
@article{curry2019good,
	title        = {Is it good to cooperate? Testing the theory of morality-as-cooperation in 60 societies},
	author       = {Curry, O and Whitehouse, H and Mullins, D},
	year         = 2019,
	journal      = {Current Anthropology},
	publisher    = {University of Chicago Press},
	volume       = 60,
	number       = 1
}
@inbook{dandrade_1987,
	title        = {A folk model of the mind},
	author       = {D'Andrade, Roy G.},
	year         = 1987,
	booktitle    = {Cultural Models in Language and Thought},
	publisher    = {Cambridge University Press},
	pages        = {112–148},
	doi          = {10.1017/CBO9780511607660.006},
	place        = {Cambridge},
	editor       = {Holland, Dorothy and Quinn, NaomiEditors}
}
@article{dandrade_cultural_1981,
	title        = {The cultural part of cognition},
	author       = {D'Andrade, Roy G.},
	year         = 1981,
	month        = jul,
	journal      = {Cognitive Science},
	volume       = 5,
	number       = 3,
	pages        = {179--195},
	doi          = {10.1016/S0364-0213(81)80012-2},
	issn         = {0364-0213},
	urldate      = {2012-11-28}
}
@book{dandrade_development_1995,
	title        = {The {Development} of {Cognitive} {Anthropology}},
	author       = {D'Andrade, Roy G.},
	year         = 1995,
	month        = jan,
	publisher    = {Cambridge University Press},
	address      = {New York},
	isbn         = {978-0-521-45976-1},
	language     = {English}
}
@book{darwin_descent_1871,
	title        = {The descent of man},
	author       = {Darwin, Charles},
	year         = 1871,
	publisher    = {Penguin Classics},
	address      = {Princeton, N.J.},
	isbn         = {978-0-14-043631-0},
	language     = {English}
}
@book{darwin_descent_1871,
	title        = {The descent of man},
	author       = {Darwin, Charles},
	year         = 1871,
	publisher    = {Penguin Classics},
	address      = {Princeton, N.J.},
	isbn         = {978-0-14-043631-0},
	language     = {English}
}
@article{david-barrett_deification_2016,
	title        = {The deification of historical figures and the emergence of priesthoods as a solution to a network coordination problem},
	author       = {Dávid-Barrett, Tamás and Carney, James},
	year         = 2016,
	journal      = {Religion, Brain \& Behavior},
	volume       = 6,
	number       = 4,
	pages        = {307--317},
	doi          = {10.1080/2153599X.2015.1063001},
	issn         = {2153-599X, 2153-5981},
	language     = {en},
	file         = {Dávid-Barrett and Carney - 2016 - The deification of historical figures and the emer.pdf:C\:\\Users\\au479924\\Zotero\\storage\\XK2BJNEB\\Dávid-Barrett and Carne - 2016 - The deification of historical figures and the emer.pdf:application/pdf}
}
@book{dawkins2016god,
	title        = {The {G}od {D}elusion},
	author       = {Dawkins, Richard},
	year         = 2016,
	publisher    = {Random House},
	address      = {New York}
}
@article{dear2019watching,
	title        = {Do ‘watching eyes’ influence antisocial behavior? A systematic review \& meta-analysis},
	author       = {Dear, Keith and Dutton, Kevin and Fox, Elaine},
	year         = 2019,
	journal      = {Evolution and Human Behavior},
	publisher    = {Elsevier},
	volume       = 40,
	number       = 3,
	pages        = {269--280}
}
@article{deffner_rohrer_mcelreath_2021,
	title        = {A Causal Framework for Cross-Cultural Generalizability},
	author       = {Deffner, Dominik and Rohrer, Julia M and McElreath, Richard},
	year         = 2022,
	journal      = {Advances in Methods and Practices in Psychological Science},
	volume       = 5,
	number       = 3,
	pages        = 25152459221106366
}
@article{del_giudice_rethinking_2020,
	title        = {Rethinking the fast-slow continuum of individual differences},
	author       = {Del Giudice, Marco},
	year         = 2020,
	month        = may,
	journal      = {Evolution and Human Behavior},
	pages        = {S109051382030060X},
	doi          = {10.1016/j.evolhumbehav.2020.05.004},
	issn         = 10905138,
	url          = {https://linkinghub.elsevier.com/retrieve/pii/S109051382030060X},
	urldate      = {2020-10-01},
	language     = {en},
	file         = {Del Giudice - 2020 - Rethinking the fast-slow continuum of individual d.pdf:C\:\\Users\\au479924\\Zotero\\storage\\S8UI8ET7\\Del Giudice - 2020 - Rethinking the fast-slow continuum of individual d.pdf:application/pdf}
}
@article{desjardins2008researching,
	title        = {Researching the links between education and well-being},
	author       = {Desjardins, Richard},
	year         = 2008,
	journal      = {European Journal of Education},
	publisher    = {Wiley Online Library},
	volume       = 43,
	number       = 1,
	pages        = {23--35}
}
@article{ding2016sensitivity,
	title        = {Sensitivity analysis without assumptions},
	author       = {Ding, Peng and VanderWeele, Tyler J},
	year         = 2016,
	journal      = {Epidemiology (Cambridge, Mass.)},
	publisher    = {Wolters Kluwer Health},
	volume       = 27,
	number       = 3,
	pages        = 368
}
@article{donahoe2006owns,
	title        = {Who owns the Taiga?: inclusive vs. exclusive senses of property among the Tozhu and Tofa of southern Siberia},
	author       = {Donahoe, Brian},
	year         = 2006,
	journal      = {Sibirica},
	publisher    = {Berghahn Journals},
	volume       = 5,
	number       = 1,
	pages        = {87--116}
}
@article{douma_analysing_2019,
	title        = {Analysing continuous proportions in ecology and evolution: {A} practical introduction to beta and {Dirichlet} regression},
	shorttitle   = {Analysing continuous proportions in ecology and evolution},
	author       = {Douma, Jacob C. and Weedon, James T.},
	year         = 2019,
	journal      = {Methods in Ecology and Evolution},
	volume       = 10,
	number       = 9,
	pages        = {1412--1430},
	doi          = {10.1111/2041-210X.13234},
	issn         = {2041-210X},
	url          = {https://onlinelibrary.wiley.com/doi/abs/10.1111/2041-210X.13234},
	urldate      = {2021-11-04},
	abstract     = {Proportional data, in which response variables are expressed as percentages or fractions of a whole, are analysed in many subfields of ecology and evolution. The scale-independence of proportions makes them appropriate to analyse many biological phenomena, but statistical analyses are not straightforward, since proportions can only take values from zero to one and their variance is usually not constant across the range of the predictor. Transformations to overcome these problems are often applied, but can lead to biased estimates and difficulties in interpretation. In this paper, we provide an overview of the different types of proportional data and discuss the different analysis strategies available. In particular, we review and discuss the use of promising, but little used, techniques for analysing continuous (also called non-count-based or non-binomial) proportions (e.g. percent cover, fraction time spent on an activity): beta and Dirichlet regression, and some of their most important extensions. A major distinction can be made between proportions arising from counts and those arising from continuous measurements. For proportions consisting of two categories, count-based data are best analysed using well-developed techniques such as logistic regression, while continuous proportions can be analysed with beta regression models. In the case of {\textgreater}2 categories, multinomial logistic regression or Dirichlet regression can be applied. Both beta and Dirichlet regression techniques model proportions at their original scale, which makes statistical inference more straightforward and produce less biased estimates relative to transformation-based solutions. Extensions to beta regression, such as models for variable dispersion, zero-one augmented data and mixed effects designs have been developed and are reviewed and applied to case studies. Finally, we briefly discuss some issues regarding model fitting, inference, and reporting that are particularly relevant to beta and Dirichlet regression. Beta regression and Dirichlet regression overcome some problems inherent in applying classic statistical approaches to proportional data. To facilitate the adoption of these techniques by practitioners in ecology and evolution, we present detailed, annotated demonstration scripts covering all variations of beta and Dirichlet regression discussed in the article, implemented in the freely available language for statistical computing, r.},
	language     = {en},
	keywords     = {beta regression, Dirichlet regression, fractions, non-count proportions, one augmented, proportions, transformations, zero augmented},
	file         = {Snapshot:C\:\\Users\\au479924\\Zotero\\storage\\ZKL4K24B\\2041-210X.html:text/html;Full Text PDF:C\:\\Users\\au479924\\Zotero\\storage\\AC6S2GAU\\Douma and Weedon - 2019 - Analysing continuous proportions in ecology and ev.pdf:application/pdf}
}
@article{dressler_measuring_2005,
	title        = {Measuring {Cultural} {Consonance}: {Examples} with {Special} {Reference} to {Measurement} {Theory} in {Anthropology}},
	shorttitle   = {Measuring {Cultural} {Consonance}},
	author       = {Dressler, William W. and Borges, Camila D. and Balieiro, Mauro C. and dos Santos, José Ernesto},
	year         = 2005,
	month        = nov,
	journal      = {Field Methods},
	volume       = 17,
	number       = 4,
	pages        = {331--355},
	doi          = {10.1177/1525822X05279899},
	issn         = {1525-822X},
	url          = {https://doi.org/10.1177/1525822X05279899},
	urldate      = {2021-11-08},
	abstract     = {A valid and reliable anthropological measurement must be culturally appropriate for a particular social setting. Justifying the appropriateness of a measurement often depends on the skill of the researcher in describing the ethnographic setting. This has resulted in valuable research, but it is difficult to systematize and lacks transparency. Here the authors present a measurement model for anthropology that links structured ethnographic methods—cultural domain analysis and cultural consensus analysis—to the assessment of individual behavior and personal beliefs. These procedures are illustrated with the concept of cultural consonance, or the degree to which an individual approximates in his or her own behavior or belief the shared cultural model in some domain. The concrete steps taken to develop measures of cultural consonance in four domains (lifestyle, social support, family life, and national characteristics) are described, and the reliability and validity of these measures are evaluated. This describes a measurement model for anthropology.},
	language     = {en},
	keywords     = {cultural consensus analysis, cultural consonance, cultural models, measurement theory},
	file         = {SAGE PDF Full Text:C\:\\Users\\au479924\\Zotero\\storage\\W2JVCBYJ\\Dressler et al. - 2005 - Measuring Cultural Consonance Examples with Speci.pdf:application/pdf}
}
@book{durkheim1912,
	title        = {The elementary forms of religious life / Emile Durkheim; translated by Carol Cosman},
	author       = {Durkheim, Émile},
	year         = {2001 [1912]},
	booktitle    = {The elementary forms of religious life},
	publisher    = {Oxford University Press},
	address      = {New York},
	series       = {Oxford world's classics},
	isbn         = {0192832557},
	keywords     = {Religion},
	language     = {eng},
	lccn         = 2001021705
}
@article{dyson1978human,
	title        = {Human territoriality: an ecological reassessment},
	author       = {Dyson-Hudson, Rada and Smith, Eric Alden},
	year         = 1978,
	journal      = {American Anthropologist},
	publisher    = {Wiley Online Library},
	volume       = 80,
	number       = 1,
	pages        = {21--41}
}
@incollection{eder_batak_1999,
	title        = {Batak},
	author       = {Eder, James F.},
	year         = 1999,
	booktitle    = {The {Cambridge} {Encyclopedia} of {Hunters} and {Gatherers}},
	publisher    = {Cambridge University Press},
	editor       = {Lee, Richard B. and Daly, Richard}
}
@book{eder1997batak,
	title        = {Batak resource management: belief, knowledge, and practice},
	author       = {Eder, James F},
	year         = 1997,
	publisher    = {IUCN}
}
@book{edgerton_1992,
	title        = {Sick societies: {C}hallenging the myth of primitive harmony},
	author       = {Edgerton, Robert B.,},
	year         = 1992,
	publisher    = {Free Press},
	isbn         = {0029089255},
	type         = {Book},
	language     = {English},
	subjects     = {Cultural relativism.; Ethnocentrism.; Social perception.; Developing countries -- Social conditions.},
	life-dates   = {1992 -},
	catalogue-url = {https://nla.gov.au/nla.cat-vn2901614}
}
@article{ellwood_1918,
	title        = {Religion and Social Control},
	author       = {Charles A. Ellwood},
	year         = 1918,
	journal      = {The Scientific Monthly},
	publisher    = {American Association for the Advancement of Science},
	volume       = 7,
	number       = 4,
	pages        = {335--348},
	issn         = {00963771}
}
@article{ellwood_1918,
	title        = {Religion and Social Control},
	author       = {Charles A. Ellwood},
	year         = 1918,
	journal      = {The Scientific Monthly},
	publisher    = {American Association for the Advancement of Science},
	volume       = 7,
	number       = 4,
	pages        = {335--348},
	issn         = {00963771},
	url          = {http://www.jstor.org/stable/7045}
}
@incollection{endicott_batek_2014,
	title        = {Batek {Childrearing} and {Morality}},
	author       = {Endicott, Karen L. and Endicott, Kirk M.},
	year         = 2014,
	booktitle    = {Ancestral {Landscapes} in {Human} {Evolution}: {Culture}, {Childrearing} and {Social} {Wellbeing}},
	publisher    = {Oxford University Press},
	address      = {Oxford},
	editor       = {Narvaez, Darcia and Valentino, Kristin and Fuentes, Agustin and McKenna, James J. and Gray, Peter},
	file         = {Endicott and Endicott - Batek Childrearing and Morality.pdf:C\:\\Users\\au479924\\Zotero\\storage\\MEUAVSPS\\Endicott and Endicott - Batek Childrearing and Morality.pdf:application/pdf}
}
@article{erler_dealing_2016,
	title        = {Dealing with missing covariates in epidemiologic studies: a comparison between multiple imputation and a full {Bayesian} approach},
	shorttitle   = {Dealing with missing covariates in epidemiologic studies},
	author       = {Erler, Nicole S. and Rizopoulos, Dimitris and Rosmalen, Joost van and Jaddoe, Vincent W. V. and Franco, Oscar H. and Lesaffre, Emmanuel M. E. H.},
	year         = 2016,
	month        = jul,
	journal      = {Statistics in Medicine},
	volume       = 35,
	number       = 17,
	pages        = {2955--2974},
	doi          = {10.1002/sim.6944},
	issn         = {1097-0258},
	language     = {eng},
	pmid         = 27042954,
	keywords     = {Bayes Theorem, Bayesian, Computer Simulation, Data Interpretation, Statistical, Epidemiologic Studies, epidemiology, Longitudinal Studies, MICE, missing covariate values, Models, Statistical, multiple imputation}
}
@book{evans1965theories,
	title        = {Theories of primitive religion},
	author       = {Evans-Pritchard, Edward Evan},
	year         = 1965,
	publisher    = {Oxford University Press},
	address      = {Oxford}
}
@book{evans1965theories,
	title        = {Theories of primitive religion},
	author       = {Evans-Pritchard, Edward Evan},
	year         = 1965,
	publisher    = {Oxford University Press}
}
@article{everett2005cultural,
	title        = {Cultural constraints on grammar and cognition in Pirah{\~a}: Another look at the design features of human language},
	author       = {Everett, DanielL and Berlin, Brent and Gonalves, MarcoAntonio and Kay, Paul and Levinson, StephenC and Pawley, Andrew and Surralls, Alexandre and Tomasello, Michael and Wierzbicka, Anna and Everett, DanielL},
	year         = 2005,
	journal      = {Current anthropology},
	publisher    = {The University of Chicago Press},
	volume       = 46,
	number       = 4,
	pages        = {621--646}
}
@article{fenneman_is_2020,
	title        = {Is impulsive behavior adaptive in harsh and unpredictable environments? {A} formal model},
	shorttitle   = {Is impulsive behavior adaptive in harsh and unpredictable environments?},
	author       = {Fenneman, Jesse and Frankenhuis, Willem E.},
	year         = 2020,
	month        = jul,
	journal      = {Evolution and Human Behavior},
	volume       = 41,
	number       = 4,
	pages        = {261--273},
	doi          = {10.1016/j.evolhumbehav.2020.02.005},
	issn         = 10905138,
	url          = {https://linkinghub.elsevier.com/retrieve/pii/S1090513820300386},
	urldate      = {2020-10-01},
	language     = {en},
	file         = {Fenneman and Frankenhuis - 2020 - Is impulsive behavior adaptive in harsh and unpred.pdf:C\:\\Users\\au479924\\Zotero\\storage\\6JUXLF3U\\Fenneman and Frankenhuis - 2020 - Is impulsive behavior adaptive in harsh and unpred.pdf:application/pdf}
}
@article{fessler_moral_2015,
	title        = {Moral parochialism and contextual contingency across seven societies},
	author       = {Fessler, Daniel M. T. and Barrett, H. Clark and Kanovsky, Martin and Stich, Stephen and Holbrook, Colin and Henrich, Joseph and Bolyanatz, Alexander H. and Gervais, Matthew M. and Gurven, Michael and Kushnick, Geoff and Pisor, Anne C. and Rueden, Christopher von and Laurence, Stephen},
	year         = 2015,
	month        = aug,
	journal      = {Proc. R. Soc. B},
	volume       = 282,
	number       = 1813,
	pages        = 20150907,
	doi          = {10.1098/rspb.2015.0907},
	issn         = {0962-8452, 1471-2954},
	urldate      = {2016-11-11},
	language     = {en},
	pmid         = 26246545,
	file         = {Snapshot:D\:\\Users\\benjamin_purzycki\\AppData\\Roaming\\Mozilla\\Firefox\\Profiles\\uodopfd1.default\\zotero\\storage\\AFBJTPSE\\20150907.html:text/html}
}
@article{fischer_how_2013,
	title        = {How {Do} {Rituals} {Affect} {Cooperation}?: {An} {Experimental} {Field} {Study} {Comparing} {Nine} {Ritual} {Types}},
	shorttitle   = {How {Do} {Rituals} {Affect} {Cooperation}?},
	author       = {Fischer, Ronald and Callander, Rohan and Reddish, Paul and Bulbulia, Joseph},
	year         = 2013,
	month        = jun,
	journal      = {Human Nature},
	volume       = 24,
	number       = 2,
	pages        = {115--125},
	doi          = {10.1007/s12110-013-9167-y},
	issn         = {1045-6767, 1936-4776},
	url          = {http://link.springer.com/10.1007/s12110-013-9167-y},
	urldate      = {2020-10-08},
	language     = {en},
	file         = {Fischer et al. - 2013 - How Do Rituals Affect Cooperation An Experimenta.pdf:C\:\\Users\\au479924\\Zotero\\storage\\TNRMJKJT\\Fischer et al. - 2013 - How Do Rituals Affect Cooperation An Experimenta.pdf:application/pdf}
}
@article{fitouchi_singh_2021,
	title        = {Supernatural punishment beliefs as cognitively compelling tools of social control},
	author       = {Léo Fitouchi and Manvir Singh},
	year         = 2022,
	journal      = {Current Opinion in Psychology},
	volume       = 44,
	pages        = {252--257},
	doi          = {https://doi.org/10.1016/j.copsyc.2021.09.022},
	issn         = {2352-250X}
}
@incollection{flexner_kaio_2018,
	title        = {Kaio, kapwier, nepek, and nuk: {Human} and non-human agency and ‘conservation’ on {Tanna}, {Vanuatu}},
	shorttitle   = {Kaio, kapwier, nepek, and nuk},
	author       = {Flexner, James L. and Lindstrom, Lamont and Hickey, Francis and Kapere, Jacob and Lindstrom, Lamont and Hickey, Francis and Kapere, Jacob},
	year         = 2018,
	month        = aug,
	booktitle    = {Cultural and {Spiritual} {Significance} of {Nature} in {Protected} {Areas}},
	pages        = {251--262},
	doi          = {10.4324/9781315108186-17},
	urldate      = {2020-09-09},
	language     = {en},
	editor       = {Verschuuren, Bas and Brown, Steve}
}
@article{foin1984ritual,
	title        = {Ritual and self-regulation of the Tsembaga Maring ecosystem in the New Guinea highlands},
	author       = {Foin, Theodore C and Davis, William G},
	year         = 1984,
	journal      = {Human Ecology},
	publisher    = {Springer},
	volume       = 12,
	number       = 4,
	pages        = {385--412}
}
@article{freelist_tutorial,
	title        = {Cognitive and cultural models in psychological science: {A} tutorial on modeling free-list data as a dependent variable in {B}ayesian regression},
	author       = {Bendixen, Theiss and Purzycki, Benjamin Grant},
	year         = {n.d.},
	publisher    = {PsyArXiv},
	url          = {psyarxiv.com/4n2jm}
}
@article{fremout_2021,
	title        = {The value of local ecological knowledge to guide tree species selection in tropical dry forest restoration},
	author       = {Fremout, Tobias and Gutiérrez-Miranda, Claudia Elena and Briers, Siebe and Marcelo-Peña, José Luis and Cueva-Ortiz, Eduardo and Linares-Palomino, Reynaldo and La Torre-Cuadros, María de los Ángeles and Chang-Ruíz, Janette Cristina and Villegas-Gómez, Tania Libertad and Acosta-Flota, Arantza Helen and Plouvier, Dominiek and Atkinson, Rachel and Charcape-Ravelo, Manuel and Aguirre-Mendoza, Zhofre and Muys, Bart and Thomas, Evert},
	year         = 2021,
	journal      = {Restoration Ecology},
	volume       = 29,
	number       = 4,
	pages        = {e13347},
	doi          = {https://doi.org/10.1111/rec.13347},
	url          = {https://onlinelibrary.wiley.com/doi/abs/10.1111/rec.13347},
	keywords     = {active and potential use, ecosystem services, species choice, stress resistance, threat status, usefulness},
	abstract     = {Forest restoration projects involving active planting should prioritize species that are useful to local communities, while also considering species' threat status and resistance to local stress factors, but scientific knowledge on these criteria is scarce, especially in understudied tropical ecosystems. We hypothesized that local ecological knowledge can help to fill this gap. Through interviews with 47 local experts and 197 randomly selected households in 8 rural communities of the tropical dry forests of northwestern Peru and southern Ecuador, we identified the species perceived as most useful, most threatened, and most resistant to local stress factors. To better understand the studied local ecological knowledge, we also explored the following research questions and their implications for species selection decisions: (1) How does species' potential usefulness compare to their active use? (2) How does species' perceived threat status relate to their usefulness? (3) Does local knowledge on species' resistance to local stress factors corroborate scientific knowledge? We found large differences between the potential and active use of species and illustrate how data on both can yield useful insights. Furthermore, we found that species' perceived threat status was mainly linked to their usefulness for construction wood, and that the vast majority of local perceptions on species' threat status and stress resistance coincided with scientific knowledge. Our findings illustrate the large potential of local ecological knowledge for improving species selection strategies and thereby increasing the success of forest restoration efforts worldwide.}
}
@article{furlow2003comparing,
	title        = {Comparing indicators of knowledge within and between cultural domains},
	author       = {Furlow, Christopher A},
	year         = 2003,
	journal      = {Field Methods},
	publisher    = {Sage Publications},
	volume       = 15,
	number       = 1,
	pages        = {51--62}
}
@article{gabry_visualization_2019,
	title        = {Visualization in {Bayesian} workflow},
	author       = {Gabry, Jonah and Simpson, Daniel and Vehtari, Aki and Betancourt, Michael and Gelman, Andrew},
	year         = 2019,
	journal      = {Journal of the Royal Statistical Society: Series A (Statistics in Society)},
	volume       = 182,
	number       = 2,
	pages        = {389--402},
	doi          = {10.1111/rssa.12378},
	issn         = {1467-985X},
	url          = {https://onlinelibrary.wiley.com/doi/abs/10.1111/rssa.12378},
	urldate      = {2021-11-08},
	abstract     = {Bayesian data analysis is about more than just computing a posterior distribution, and Bayesian visualization is about more than trace plots of Markov chains. Practical Bayesian data analysis, like all data analysis, is an iterative process of model building, inference, model checking and evaluation, and model expansion. Visualization is helpful in each of these stages of the Bayesian workflow and it is indispensable when drawing inferences from the types of modern, high dimensional models that are used by applied researchers.},
	language     = {en},
	keywords     = {Bayesian data analysis, Statistical graphics, Statistical workflow},
	file         = {Full Text PDF:C\:\\Users\\au479924\\Zotero\\storage\\6JUE42E5\\Gabry et al. - 2019 - Visualization in Bayesian workflow.pdf:application/pdf;Snapshot:C\:\\Users\\au479924\\Zotero\\storage\\BVWDG3JG\\rssa.html:text/html}
}
@article{galen_does_2012,
	title        = {Does religious belief promote prosociality? {A} critical examination},
	shorttitle   = {Does religious belief promote prosociality?},
	author       = {Galen, Luke W.},
	year         = 2012,
	journal      = {Psychological Bulletin},
	volume       = 138,
	number       = 5,
	pages        = {876--906},
	doi          = {10.1037/a0028251},
	issn         = {1939-1455(Electronic),0033-2909(Print)},
	note         = {Place: US Publisher: American Psychological Association},
	keywords     = {Mental Health, Morality, Personality, Prosocial Behavior, Religious Beliefs},
	file         = {Submitted Version:C\:\\Users\\au479924\\Zotero\\storage\\IQBYJJP6\\Galen - 2012 - Does religious belief promote prosociality A crit.pdf:application/pdf;Snapshot:C\:\\Users\\au479924\\Zotero\\storage\\SCPDY5JD\\2012-22652-005.html:text/html}
}
@article{galipaud_adaptation_2020,
	title        = {Adaptation and plasticity in life-history theory: {How} to derive predictions.},
	shorttitle   = {Adaptation and plasticity in life-history theory},
	author       = {Galipaud, Matthias and Kokko, Hanna},
	year         = 2020,
	month        = jun,
	journal      = {Evolution and Human Behavior},
	pages        = {S1090513820300763},
	doi          = {10.1016/j.evolhumbehav.2020.06.007},
	issn         = 10905138,
	url          = {https://linkinghub.elsevier.com/retrieve/pii/S1090513820300763},
	urldate      = {2020-10-01},
	language     = {en},
	file         = {Galipaud and Kokko - 2020 - Adaptation and plasticity in life-history theory .pdf:C\:\\Users\\au479924\\Zotero\\storage\\7ASDW9WU\\Galipaud and Kokko - 2020 - Adaptation and plasticity in life-history theory .pdf:application/pdf}
}
@article{ge_large-scale_2019,
	title        = {Large-scale cooperation driven by reputation, not fear of divine punishment},
	author       = {Ge, Erhao and Chen, Yuan and Wu, Jiajia and Mace, Ruth},
	year         = 2019,
	month        = aug,
	journal      = {Royal Society Open Science},
	volume       = 6,
	number       = 8,
	pages        = 190991,
	doi          = {10.1098/rsos.190991},
	issn         = {2054-5703},
	url          = {https://www.ncbi.nlm.nih.gov/pmc/articles/PMC6731744/},
	urldate      = {2021-09-02},
	pmid         = 31598262,
	pmcid        = {PMC6731744},
	file         = {PubMed Central Full Text PDF:C\:\\Users\\au479924\\Zotero\\storage\\S8LHHL73\\Ge et al. - 2019 - Large-scale cooperation driven by reputation, not .pdf:application/pdf}
}
@book{geertz1973interpretation,
	title        = {The interpretation of cultures},
	author       = {Geertz, Clifford},
	year         = 1973,
	publisher    = {Basic books}
}
@article{geertz2020did,
	title        = {How did ignorance become fact in {A}merican religious studies?: {A} reluctant reply to {I}van {S}trenski},
	author       = {Geertz, Armin W},
	year         = 2020,
	journal      = {Studi E Materiali Di Storia Delle Religioni},
	volume       = 86,
	number       = 1,
	pages        = {365--403}
}
@article{gelfand_differences_2011,
	title        = {Differences {Between} {Tight} and {Loose} {Cultures}: {A} 33-{Nation} {Study}},
	shorttitle   = {Differences {Between} {Tight} and {Loose} {Cultures}},
	author       = {Gelfand, Michele J. and Raver, Jana L. and Nishii, Lisa and Leslie, Lisa M. and Lun, Janetta and Lim, Beng Chong and Duan, Lili and Almaliach, Assaf and Ang, Soon and Arnadottir, Jakobina and Aycan, Zeynep and Boehnke, Klaus and Boski, Pawel and Cabecinhas, Rosa and Chan, Darius and Chhokar, Jagdeep and D’Amato, Alessia and Ferrer, Montse and Fischlmayr, Iris C. and Fischer, Ronald and Fülöp, Marta and Georgas, James and Kashima, Emiko S. and Kashima, Yoshishima and Kim, Kibum and Lempereur, Alain and Marquez, Patricia and Othman, Rozhan and Overlaet, Bert and Panagiotopoulou, Penny and Peltzer, Karl and Perez-Florizno, Lorena R. and Ponomarenko, Larisa and Realo, Anu and Schei, Vidar and Schmitt, Manfred and Smith, Peter B. and Soomro, Nazar and Szabo, Erna and Taveesin, Nalinee and Toyama, Midori and Vliert, Evert Van de and Vohra, Naharika and Ward, Colleen and Yamaguchi, Susumu},
	year         = 2011,
	month        = may,
	journal      = {Science},
	volume       = 332,
	number       = 6033,
	pages        = {1100--1104},
	doi          = {10.1126/science.1197754},
	issn         = {0036-8075, 1095-9203},
	urldate      = {2021-05-05},
	copyright    = {Copyright © 2011, American Association for the Advancement of Science},
	language     = {en},
	pmid         = 21617077,
	file         = {Snapshot:C\:\\Users\\au479924\\Zotero\\storage\\YM6P7VRK\\1100.html:text/html;Submitted Version:C\:\\Users\\au479924\\Zotero\\storage\\CLHTCIHF\\Gelfand et al. - 2011 - Differences Between Tight and Loose Cultures A 33.pdf:application/pdf}
}
@article{gelfand2011differences,
	title        = {Differences between tight and loose cultures: A 33-nation study},
	author       = {Gelfand, Michele J and Raver, Jana L and Nishii, Lisa and Leslie, Lisa M and Lun, Janetta and Lim, Beng Chong and Duan, Lili and Almaliach, Assaf and Ang, Soon and Arnadottir, Jakobina and others},
	year         = 2011,
	journal      = {Science},
	publisher    = {American Association for the Advancement of Science},
	volume       = 332,
	number       = 6033,
	pages        = {1100--1104}
}
@article{gelfand2016one,
	title        = {From one mind to many: The emerging science of cultural norms},
	author       = {Gelfand, Michele J and Jackson, Joshua Conrad},
	year         = 2016,
	journal      = {Current Opinion in Psychology},
	publisher    = {Elsevier},
	volume       = 8,
	pages        = {175--181}
}
@article{gelfand2021relationship,
	title        = {The relationship between cultural tightness--looseness and COVID-19 cases and deaths: a global analysis},
	author       = {Gelfand, Michele J and Jackson, Joshua Conrad and Pan, Xinyue and Nau, Dana and Pieper, Dylan and Denison, Emmy and Dagher, Munqith and Van Lange, Paul AM and Chiu, Chi-Yue and Wang, Mo},
	year         = 2021,
	journal      = {The Lancet planetary health},
	publisher    = {Elsevier},
	volume       = 5,
	number       = 3,
	pages        = {e135--e144}
}
@article{gelman_bayesian_2020,
	title        = {Bayesian {Workflow}},
	author       = {Gelman, Andrew and Vehtari, Aki and Simpson, Daniel and Margossian, Charles C. and Carpenter, Bob and Yao, Yuling and Kennedy, Lauren and Gabry, Jonah and Bürkner, Paul-Christian and Modrák, Martin},
	year         = 2020,
	month        = nov,
	journal      = {arXiv:2011.01808 [stat]},
	url          = {http://arxiv.org/abs/2011.01808},
	urldate      = {2020-12-15},
	abstract     = {The Bayesian approach to data analysis provides a powerful way to handle uncertainty in all observations, model parameters, and model structure using probability theory. Probabilistic programming languages make it easier to specify and fit Bayesian models, but this still leaves us with many options regarding constructing, evaluating, and using these models, along with many remaining challenges in computation. Using Bayesian inference to solve real-world problems requires not only statistical skills, subject matter knowledge, and programming, but also awareness of the decisions made in the process of data analysis. All of these aspects can be understood as part of a tangled workflow of applied Bayesian statistics. Beyond inference, the workflow also includes iterative model building, model checking, validation and troubleshooting of computational problems, model understanding, and model comparison. We review all these aspects of workflow in the context of several examples, keeping in mind that in practice we will be fitting many models for any given problem, even if only a subset of them will ultimately be relevant for our conclusions.},
	keywords     = {Statistics - Methodology},
	annote       = {Comment: 77 pages, 35 figures},
	file         = {Bayesian_Workflow_article.pdf:C\:\\Users\\au479924\\Zotero\\storage\\FVF9GCYT\\Bayesian_Workflow_article.pdf:application/pdf;arXiv Fulltext PDF:C\:\\Users\\au479924\\Zotero\\storage\\PC9V7547\\Gelman et al. - 2020 - Bayesian Workflow.pdf:application/pdf}
}
@article{gelman_prior,
	title        = {The Prior Can Often Only Be Understood in the Context of the Likelihood},
	author       = {Gelman, Andrew and Simpson, Daniel and Betancourt, Michael},
	year         = 2017,
	journal      = {Entropy},
	volume       = 19,
	number       = 10,
	doi          = {10.3390/e19100555},
	issn         = {1099-4300},
	url          = {https://www.mdpi.com/1099-4300/19/10/555},
	article-number = 555,
	abstract     = {A key sticking point of Bayesian analysis is the choice of prior distribution, and there is a vast literature on potential defaults including uniform priors, Jeffreys’ priors, reference priors, maximum entropy priors, and weakly informative priors. These methods, however, often manifest a key conceptual tension in prior modeling: a model encoding true prior information should be chosen without reference to the model of the measurement process, but almost all common prior modeling techniques are implicitly motivated by a reference likelihood. In this paper we resolve this apparent paradox by placing the choice of prior into the context of the entire Bayesian analysis, from inference to prediction to model evaluation.}
}
@article{gelman_understanding_2014,
	title        = {Understanding predictive information criteria for {Bayesian} models},
	author       = {Gelman, Andrew and Hwang, Jessica and Vehtari, Aki},
	year         = 2014,
	journal      = {Statistics and Computing},
	volume       = 24,
	number       = 6,
	pages        = {997--1016},
	doi          = {10.1007/s11222-013-9416-2},
	language     = {en},
	file         = {Springer Full Text PDF:C\:\\Users\\au479924\\Zotero\\storage\\5WDA7XFM\\Gelman et al. - 2014 - Understanding predictive information criteria for .pdf:application/pdf}
}
@article{gelman2014understanding,
	title        = {Understanding predictive information criteria for Bayesian models},
	author       = {Gelman, Andrew and Hwang, Jessica and Vehtari, Aki},
	year         = 2014,
	journal      = {Statistics and computing},
	publisher    = {Springer},
	volume       = 24,
	number       = 6,
	pages        = {997--1016}
}
@article{gerkey2013cooperation,
	title        = {Cooperation in context: Public goods games and post-Soviet collectives in Kamchatka, Russia},
	author       = {Gerkey, Drew},
	year         = 2013,
	journal      = {Current Anthropology},
	publisher    = {University of Chicago Press Chicago, IL},
	volume       = 54,
	number       = 2,
	pages        = {144--176}
}
@article{gervais_zeus_2010,
	title        = {The {Zeus} {Problem}: {Why} {Representational} {Content} {Biases} {Cannot} {Explain} {Faith} in {Gods}},
	shorttitle   = {The {Zeus} {Problem}},
	author       = {Gervais, Will M. and Henrich, Joseph},
	year         = 2010,
	journal      = {Journal of Cognition and Culture},
	volume       = 10,
	number       = {3-4},
	pages        = {383--389},
	doi          = {10.1163/156853710X531249},
	issn         = {1567-7095, 1568-5373},
	url          = {https://brill.com/view/journals/jocc/10/3-4/article-p383_8.xml},
	urldate      = {2020-05-01},
	language     = {en},
	file         = {Gervais and Henrich - 2010 - The Zeus Problem Why Representational Content Bia.pdf:C\:\\Users\\au479924\\Zotero\\storage\\983MU8EE\\Gervais and Henrich - 2010 - The Zeus Problem Why Representational Content Bia.pdf:application/pdf;Gervais and Henrich - 2010 - The Zeus Problem Why Representational Content Bia.pdf:C\:\\Users\\au479924\\Zotero\\storage\\MF8PCLW8\\Gervais and Henrich - 2010 - The Zeus Problem Why Representational Content Bia.pdf:application/pdf}
}
@book{ggplot2,
	title        = {ggplot2: Elegant Graphics for Data Analysis},
	author       = {Hadley Wickham},
	year         = 2016,
	publisher    = {Springer-Verlag New York},
	isbn         = {978-3-319-24277-4},
	url          = {https://ggplot2.tidyverse.org}
}
@article{giambona2022does,
	title        = {Does education protect families' well-being in times of crisis? Measurement issues and empirical findings from IT-SILC data},
	author       = {Giambona, Francesca and Porcu, Mariano and Sulis, Isabella},
	year         = 2022,
	journal      = {Statistical Methods \& Applications},
	publisher    = {Springer},
	pages        = {1--30}
}
@misc{gibbonsmay_17_farmers_2018,
	title        = {Farmers, tourists, and cattle threaten to wipe out some of the world’s last hunter-gatherers},
	author       = {Gibbons, Ann},
	year         = 2018,
	journal      = {Science {\textbar} AAAS},
	url          = {https://www.sciencemag.org/news/2018/05/farmers-tourists-and-cattle-threaten-wipe-out-some-world-s-last-hunter-gatherers},
	urldate      = {2020-09-29},
	abstract     = {The Hadza of Tanzania have long been a magnet for researchers, but their traditional lifestyle is vanishing},
	language     = {en},
	file         = {Snapshot:C\:\\Users\\au479924\\Zotero\\storage\\QUD6CG86\\farmers-tourists-and-cattle-threaten-wipe-out-some-world-s-last-hunter-gatherers.html:text/html}
}
@article{glavatskaya2018urban,
	title        = {Urban infant mortality and religion at the end of the nineteenth and in the early twentieth century: {T}he case of {E}katerinburg, {R}ussia},
	author       = {Glavatskaya, Elena and Borovik, Julia and Thorvaldsen, Gunnar},
	year         = 2018,
	journal      = {The History of the Family},
	publisher    = {Taylor \& Francis},
	volume       = 23,
	number       = 1,
	pages        = {135--153}
}
@article{goodman2012low,
	title        = {Low fertility increases descendant socioeconomic position but reduces long-term fitness in a modern post-industrial society},
	author       = {Goodman, Anna and Koupil, Ilona and Lawson, David W},
	year         = 2012,
	journal      = {Proceedings of the Royal Society B: Biological Sciences},
	publisher    = {The Royal Society},
	volume       = 279,
	number       = 1746,
	pages        = {4342--4351}
}
@article{graham_moral_2013,
	title        = {Moral {Foundations} {Theory}: {The} {Pragmatic} {Validity} of {Moral} {Pluralism}},
	shorttitle   = {Moral {Foundations} {Theory}},
	author       = {Graham, Jesse and Haidt, Jonathan and Koleva, Sena and Motyl, Matt and Iyer, Ravi and Wojcik, Sean P. and Ditto, Peter H.},
	year         = 2013,
	journal      = {Advances in Experimental Social Psychology},
	volume       = 47,
	pages        = {55--130},
	urldate      = {2016-11-11},
	keywords     = {moral foundations, Morality, moral judgments, Moral Psychology, pluralism, Social Psychology}
}
@article{graham2011mapping,
	title        = {Mapping the moral domain.},
	author       = {Graham, Jesse and Nosek, Brian A and Haidt, Jonathan and Iyer, Ravi and Koleva, Spassena and Ditto, Peter H},
	year         = 2011,
	journal      = {Journal of personality and social psychology},
	publisher    = {American Psychological Association},
	volume       = 101,
	number       = 2,
	pages        = 366
}
@manual{grateful,
	title        = {grateful: Facilitate citation of R packages},
	author       = {Francisco Rodríguez-Sánchez and Shaurita D. Hutchins},
	year         = 2020,
	url          = {https://github.com/Pakillo/grateful},
	note         = {R package version 0.0.2}
}
@article{Gray:2010ts,
	title        = {{Blaming God for our pain: Human suffering and the divine mind}},
	author       = {Gray, Kurt and Wegner, DM},
	year         = 2010,
	journal      = {Personality and Social Psychology Review},
	volume       = 14,
	number       = 1,
	pages        = {7--16}
}
@incollection{Gray:2011wf,
	title        = {Morality takes two: Dyadic morality and mind perception},
	author       = {Gray, Kurt and Wegner, DM},
	year         = 2011,
	booktitle    = {The socialpsychology of morality: Exploring the causes of good and evil},
	publisher    = {APA Press},
	address      = {Washington D.C.},
	pages        = {109--127},
	editor       = {M. Mikulincer and P. R. Shaver}
}
@article{gray2007dimensions,
	title        = {Dimensions of mind perception},
	author       = {Gray, Heather M and Gray, Kurt and Wegner, Daniel M},
	year         = 2007,
	journal      = {science},
	publisher    = {American Association for the Advancement of Science},
	volume       = 315,
	number       = 5812,
	pages        = {619--619}
}
@article{gray2012mind,
	title        = {Mind perception is the essence of morality},
	author       = {Gray, Kurt and Young, Liane and Waytz, Adam},
	year         = 2012,
	journal      = {Psychological inquiry},
	publisher    = {Taylor \& Francis},
	volume       = 23,
	number       = 2,
	pages        = {101--124}
}
@article{gray2015impure,
	title        = {Impure or Just Weird? Scenario Sampling Bias Raises Questions About the Foundation of Morality},
	author       = {Gray, Kurt and Keeney, Jonathan E},
	year         = 2015,
	journal      = {Social Psychological and Personality Science},
	publisher    = {SAGE Publications},
	pages        = 1948550615592241
}
@manual{groundhog,
	title        = {groundhog: The Simplest Solution to Version-Control for CRAN Packages},
	author       = {Uri Simonsohn and Hugo Gruson},
	year         = 2021,
	url          = {https://CRAN.R-project.org/package=groundhog},
	note         = {R package version 1.5.0}
}
@article{guenther1979bushman,
	title        = {Bushman religion and the (non) sense of anthropological theory of religion},
	author       = {Guenther, Mathias Georg},
	year         = 1979,
	journal      = {Sociologus},
	publisher    = {JSTOR},
	pages        = {102--132}
}
@book{guenther1999tricksters,
	title        = {Tricksters and trancers: Bushman religion and society},
	author       = {Guenther, Mathias Georg},
	year         = 1999,
	location     = {Bloomington},
	publisher    = {Indiana University Press}
}
@article{guthrie_cognitive_1980,
	title        = {A cognitive theory of religion},
	author       = {Guthrie, Stewart Elliott},
	year         = 1980,
	month        = apr,
	journal      = {Current Anthropology},
	volume       = 21,
	number       = 2,
	pages        = {181--203},
	doi          = {10.1086/202429},
	urldate      = {2009-04-02}
}
@book{guthrie_faces_1995,
	title        = {Faces in the clouds: {A} new theory of religion},
	shorttitle   = {Faces in the {Clouds}},
	author       = {Guthrie, Stewart Elliott},
	year         = 1995,
	month        = apr,
	publisher    = {Oxford University Press},
	address      = {New York},
	isbn         = {0-19-509891-9}
}
@article{haaf_items_2020,
	title        = {Do items order? {The} psychology in {IRT} models},
	shorttitle   = {Do items order?},
	author       = {Haaf, Julia M. and Merkle, Edgar C. and Rouder, Jeffrey N.},
	year         = 2020,
	month        = sep,
	journal      = {Journal of Mathematical Psychology},
	volume       = 98,
	pages        = 102398,
	doi          = {10.1016/j.jmp.2020.102398},
	issn         = {0022-2496},
	url          = {https://www.sciencedirect.com/science/article/pii/S0022249620300572},
	urldate      = {2021-09-06},
	language     = {en},
	keywords     = {Cognitive psychometrics, Item ordering, Item response theory},
	file         = {Submitted Version:C\:\\Users\\au479924\\Zotero\\storage\\PF3JU4E6\\Haaf et al. - 2020 - Do items order The psychology in IRT models.pdf:application/pdf;ScienceDirect Snapshot:C\:\\Users\\au479924\\Zotero\\storage\\JI8SK6XE\\S0022249620300572.html:text/html}
}
@article{Hadnes:2012un,
	title        = {{The Gods Are Watching: An Experimental Study of Religion and Traditional Belief in Burkina Faso}},
	author       = {Hadnes, M and Schumacher, H},
	year         = 2012,
	journal      = {{\ldots} for the Scientific Study of Religion}
}
@article{hagen_hammerstein,
	title        = {Game theory and human evolution: A critique of some recent interpretations of experimental games},
	author       = {Edward H. Hagen and Peter Hammerstein},
	year         = 2006,
	journal      = {Theoretical Population Biology},
	volume       = 69,
	number       = 3,
	pages        = {339--348},
	doi          = {https://doi.org/10.1016/j.tpb.2005.09.005},
	issn         = {0040-5809},
	url          = {https://www.sciencedirect.com/science/article/pii/S0040580905001668},
	note         = {ESS Theory Now},
	keywords     = {Altruism, Strong reciprocity, Behavioral economics, Ultimatum game, Cultural group selection}
}
@incollection{haidt_morality_2010,
	title        = {Morality},
	author       = {Haidt, Jonathan and Kesebir, Selin},
	year         = 2010,
	booktitle    = {Handbook of {Social} {Psychology}},
	publisher    = {Wiley},
	address      = {Hoboken},
	pages        = {797--832},
	edition      = 5,
	editor       = {Fiske, S. and Gilbert, D.}
}
@article{haley_nobodys_2005,
	title        = {Nobody's watching?: {Subtle} cues affect generosity in an anonymous economic game},
	shorttitle   = {Nobody's watching?},
	author       = {Haley, Kevin J. and Fessler, Daniel M. T.},
	year         = 2005,
	month        = may,
	journal      = {Evolution and Human Behavior},
	volume       = 26,
	number       = 3,
	pages        = {245--256},
	doi          = {10.1016/j.evolhumbehav.2005.01.002},
	issn         = {1090-5138},
	url          = {http://www.sciencedirect.com/science/article/pii/S1090513805000036},
	urldate      = {2014-09-26},
	keywords     = {Altruism, Cues, Dictator game, Prosocial behavior, Reputation management}
}
@article{hall2015costly,
	title        = {Costly signaling increases trust, even across religious affiliations},
	author       = {Hall, Deborah L and Cohen, Adam B and Meyer, Kaitlin K and Varley, Allison H and Brewer, Gene A},
	year         = 2015,
	journal      = {Psychological science},
	publisher    = {Sage Publications Sage CA: Los Angeles, CA},
	volume       = 26,
	number       = 9,
	pages        = {1368--1376}
}
@article{hames1991wildlife,
	title        = {Wildlife conservation in tribal societies},
	author       = {Hames, Raymond},
	year         = 1991,
	journal      = {Biodiversity: Culture, conservation, and ecodevelopment},
	publisher    = {Westview Press Boulder, Colo.},
	pages        = {172--199}
}
@article{handley2020human,
	title        = {Human large-scale cooperation as a product of competition between cultural groups},
	author       = {Handley, Carla and Mathew, Sarah},
	year         = 2020,
	journal      = {Nature communications},
	publisher    = {Nature Publishing Group UK London},
	volume       = 11,
	number       = 1,
	pages        = 702
}
@book{handwerker_quick_2001,
	title        = {Quick ethnography},
	author       = {Handwerker, W. Penn},
	year         = 2001,
	publisher    = {Altamira Press},
	address      = {Lanham},
	isbn         = {0-7591-0059-4 978-0-7591-0059-6}
}
@article{hardin_tragedy_1968,
	title        = {The {Tragedy} of the {Commons}},
	author       = {Hardin, Garrett},
	year         = 1968,
	month        = dec,
	journal      = {Science},
	volume       = 162,
	number       = 3859,
	pages        = {1243--1248},
	doi          = {10.1126/science.162.3859.1243},
	issn         = {0036-8075, 1095-9203},
	urldate      = {2020-11-17},
	copyright    = {© 1968},
	abstract     = {The population problem has no technical solution; it requires a fundamental extension in morality.},
	language     = {en},
	pmid         = 5699198,
	file         = {Full Text PDF:C\:\\Users\\au479924\\Zotero\\storage\\TYNACVTX\\Hardin - 1968 - The Tragedy of the Commons.pdf:application/pdf;Snapshot:C\:\\Users\\au479924\\Zotero\\storage\\YTR6Q6S7\\1243.html:text/html}
}
@article{hardin1968tragedy,
	title        = {The tragedy of the commons: the population problem has no technical solution; it requires a fundamental extension in morality.},
	author       = {Hardin, Garrett},
	year         = 1968,
	journal      = {science},
	publisher    = {American Association for the Advancement of Science},
	volume       = 162,
	number       = 3859,
	pages        = {1243--1248}
}
@article{hare_evolutionary_2016,
	title        = {Evolutionary routes to stable ownership},
	author       = {Hare, D. and Reeve, H. K. and Blossey, B.},
	year         = 2016,
	journal      = {Journal of Evolutionary Biology},
	volume       = 29,
	number       = 6,
	pages        = {1178--1188},
	doi          = {10.1111/jeb.12859},
	issn         = {1420-9101},
	urldate      = {2020-10-01},
	copyright    = {© 2016 European Society For Evolutionary Biology. Journal of Evolutionary Biology © 2016 European Society For Evolutionary Biology},
	language     = {en},
	keywords     = {conflict, cooperation, ownership, possession, restraint with retaliation, territoriality, tragedy of the commons, tug-of-war},
	file         = {Snapshot:C\:\\Users\\au479924\\Zotero\\storage\\I7ZVTJDR\\jeb.html:text/html;Full Text PDF:C\:\\Users\\au479924\\Zotero\\storage\\FDTWMHS2\\Hare et al. - 2016 - Evolutionary routes to stable ownership.pdf:application/pdf}
}
@article{hare2016evolutionary,
	title        = {Evolutionary routes to stable ownership},
	author       = {Hare, Darragh and Reeve, Hudson Kern and Blossey, Bernd},
	year         = 2016,
	journal      = {Journal of Evolutionary Biology},
	publisher    = {Wiley Online Library},
	volume       = 29,
	number       = 6,
	pages        = {1178--1188}
}
@article{hartberg2016supernatural,
	title        = {Supernatural monitoring and sanctioning in community-based resource management},
	author       = {Hartberg, Yasha and Cox, Michael and Villamayor-Tomas, Sergio},
	year         = 2016,
	journal      = {Religion, Brain \& Behavior},
	publisher    = {Taylor \& Francis},
	volume       = 6,
	number       = 2,
	pages        = {95--111}
}
@article{hartberg2016supernatural,
	title        = {Supernatural monitoring and sanctioning in community-based resource management},
	author       = {Hartberg, Yasha and Cox, Michael and Villamayor-Tomas, Sergio},
	year         = 2016,
	journal      = {Religion, Brain \& Behavior},
	publisher    = {Taylor \& Francis},
	volume       = 6,
	number       = 2,
	pages        = {95--111}
}
@article{hartland1898high,
	title        = {The ``High Gods'' of Australia},
	author       = {Hartland, Edwin Sidney},
	year         = 1898,
	journal      = {Folklore},
	publisher    = {Taylor \& Francis},
	volume       = 9,
	number       = 4,
	pages        = {290--329}
}
@article{haruvy2018religious,
	title        = {The religious observance of ramadan and prosocial behavior},
	author       = {Haruvy, Ernan E and Ioannou, Christos A and Golshirazi, Farnoush},
	year         = 2018,
	journal      = {Economic Inquiry},
	publisher    = {Wiley Online Library},
	volume       = 56,
	number       = 1,
	pages        = {226--237}
}
@article{heap2012adoption,
	title        = {The adoption of landmarks for territorial boundaries},
	author       = {Heap, Stephen and Byrne, Phillip and Stuart-Fox, Devi},
	year         = 2012,
	journal      = {Animal behaviour},
	publisher    = {Elsevier},
	volume       = 83,
	number       = 4,
	pages        = {871--878}
}
@article{heiphetz2016children,
	title        = {How children and adults represent God's mind},
	author       = {Heiphetz, Larisa and Lane, Jonathan D and Waytz, Adam and Young, Liane L},
	year         = 2016,
	journal      = {Cognitive science},
	publisher    = {Wiley Online Library},
	volume       = 40,
	number       = 1,
	pages        = {121--144}
}
@article{heiphetz2016children,
	title        = {How children and adults represent God's mind},
	author       = {Heiphetz, Larisa and Lane, Jonathan D and Waytz, Adam and Young, Liane L},
	year         = 2016,
	journal      = {Cognitive science},
	publisher    = {Wiley Online Library},
	volume       = 40,
	number       = 1,
	pages        = {121--144}
}
@article{heiphetz2018my,
	title        = {My mind, your mind, and God's mind: How children and adults conceive of different agents’ moral beliefs},
	author       = {Heiphetz, Larisa and Lane, Jonathan D and Waytz, Adam and Young, Liane L},
	year         = 2018,
	journal      = {British Journal of Developmental Psychology},
	publisher    = {Wiley Online Library},
	volume       = 36,
	number       = 3,
	pages        = {467--481}
}
@article{hekmatpour2020inequality,
	title        = {Inequality and religiosity in a global context: Different secularization paths for developed and developing nations},
	author       = {Hekmatpour, Peyman},
	year         = 2020,
	journal      = {International Journal of Sociology},
	publisher    = {Taylor \& Francis},
	volume       = 50,
	number       = 4,
	pages        = {286--309}
}
@article{HENLEY1969176,
	title        = {A psychological study of the semantics of animal terms},
	author       = {Nancy M. Henley},
	year         = 1969,
	journal      = {Journal of Verbal Learning and Verbal Behavior},
	volume       = 8,
	number       = 2,
	pages        = {176--184},
	doi          = {https://doi.org/10.1016/S0022-5371(69)80058-7},
	issn         = {0022-5371},
	url          = {https://www.sciencedirect.com/science/article/pii/S0022537169800587},
	abstract     = {The semantic field of animal terms in English was investigated with five experimental techniques: free listing; pair ratings; triad ratings; verbal associations; and paired-associates learning. A set of 30 animals was scaled in the pair-rating experiment, a subset of six in one triad-rating experiment, and a subset of 12 in another triad-rating experiment. The same set of 30 animal names were stimuli for the associations. The subset of 12 were stimuli or responses in the paired-associate experiment. Results showed clear structure, with relevant dimensions of size and ferocity, for the animal terms. Furthermore, there was little effect of size of the set scaled, and different scaling techniques showed high correspondence. Different investigative methods gave highly similar clusters of animals. However, the paired-associate experiment was unsuccessful in eliciting a semantic space for animal names.}
}
@article{henrich_evolution_2009,
	title        = {The evolution of costly displays, cooperation and religion: credibility enhancing displays and their implications for cultural evolution},
	shorttitle   = {The evolution of costly displays, cooperation and religion},
	author       = {Henrich, Joseph},
	year         = 2009,
	month        = jul,
	journal      = {Evolution and Human Behavior},
	volume       = 30,
	number       = 4,
	pages        = {244--260},
	doi          = {10.1016/j.evolhumbehav.2009.03.005},
	issn         = {1090-5138},
	urldate      = {2021-03-24},
	abstract     = {This paper lays out an evolutionary theory for the cognitive foundations and cultural emergence of the extravagant displays (e.g., ritual mutilation, animal sacrifice and martyrdom) that have so tantalized social scientists, as well as more mundane actions that influence cultural learning and historical processes. In Part I, I use the logic of natural selection to build a theory for how and why seemingly costly displays influence the cognitive processes associated with cultural learning — why do “actions speak louder than words?” The core idea is that cultural learners can both avoid being manipulated by their models (those they are inclined to learn from) and more accurately assess their belief commitment by attending to displays or actions by the model that would seem costly to the model if he held beliefs different from those he expresses verbally. Part II examines the implications for cultural evolution of this learning bias in a simple evolutionary model. The model reveals the conditions under which this evolved bias can create stable sets of interlocking beliefs and practices, including quite costly practices. Part III explores how cultural evolution, driven by competition among groups or institutions stabilized at alternative sets of these interlocking belief-practice combinations, has led to the association of costly acts, often in the form of rituals, with deeper commitments to group beneficial ideologies, higher levels of cooperation within groups, and greater success in competition with other groups or institutions. I close by discussing the broader implications of these ideas for understanding various aspects of religious phenomena.},
	language     = {en},
	keywords     = {Cooperation, Credibility enhancing displays, Cultural group selection, Cultural transmission, Dual inheritance theory, Religion, Ritual},
	file         = {ScienceDirect Full Text PDF:C\:\\Users\\au479924\\Zotero\\storage\\LVAJSCJ2\\Henrich - 2009 - The evolution of costly displays, cooperation and .pdf:application/pdf;ScienceDirect Snapshot:C\:\\Users\\au479924\\Zotero\\storage\\ZLWGADJI\\S1090513809000245.html:text/html}
}
@article{henrich_evolution_2010,
	title        = {The evolution of cultural adaptations: {Fijian} food taboos protect against dangerous marine toxins},
	shorttitle   = {The evolution of cultural adaptations},
	author       = {Henrich, Joseph and Henrich, Natalie},
	year         = 2010,
	month        = dec,
	journal      = {Proceedings. Biological Sciences},
	volume       = 277,
	number       = 1701,
	pages        = {3715--3724},
	doi          = {10.1098/rspb.2010.1191},
	issn         = {1471-2954},
	language     = {eng},
	pmid         = 20667878,
	pmcid        = {PMC2992713},
	keywords     = {Cultural Evolution, Humans, Fiji, Female, Pregnancy, Adaptation, Psychological, Food, Lactation, Marine Toxins, Taboo},
	file         = {Full Text:C\:\\Users\\au479924\\Zotero\\storage\\C5MEAT4Z\\Henrich and Henrich - 2010 - The evolution of cultural adaptations Fijian food.pdf:application/pdf}
}
@article{henrich_origins_2021,
	title        = {The {Origins} and {Psychology} of {Human} {Cooperation}},
	author       = {Henrich, Joseph and Muthukrishna, Michael},
	year         = 2021,
	journal      = {Annual Review of Psychology},
	volume       = 72,
	number       = 1,
	pages        = {207--240},
	doi          = {10.1146/annurev-psych-081920-042106},
	urldate      = {2021-01-21},
	abstract     = {Humans are an ultrasocial species. This sociality, however, cannot be fully explained by the canonical approaches found in evolutionary biology, psychology, or economics. Understanding our unique social psychology requires accounting not only for the breadth and intensity of human cooperation but also for the variation found across societies, over history, and among behavioral domains. Here, we introduce an expanded evolutionary approach that considers how genetic and cultural evolution, and their interaction, may have shaped both the reliably developing features of our minds and the well-documented differences in cultural psychologies around the globe. We review the major evolutionary mechanisms that have been proposed to explain human cooperation, including kinship, reciprocity, reputation, signaling, and punishment; we discuss key culture–gene coevolutionary hypotheses, such as those surrounding self-domestication and norm psychology; and we consider the role of religions and marriage systems. Empirically, we synthesize experimental and observational evidence from studies of children and adults from diverse societies with research among nonhuman primates.},
	pmid         = 33006924,
	file         = {Full Text PDF:C\:\\Users\\au479924\\Zotero\\storage\\RFFG3VJ7\\Henrich and Muthukrishna - 2021 - The Origins and Psychology of Human Cooperation.pdf:application/pdf}
}
@article{henrich2019war,
	title        = {War increases religiosity},
	author       = {Henrich, Joseph and Bauer, Michal and Cassar, Alessandra and Chytilov{\'a}, Julie and Purzycki, Benjamin Grant},
	year         = 2019,
	journal      = {Nature Human Behaviour},
	publisher    = {Nature Publishing Group},
	volume       = 3,
	number       = 2,
	pages        = {129--135}
}
@article{henrich2019war,
	title        = {War increases religiosity},
	author       = {Henrich, Joseph and Bauer, Michal and Cassar, Alessandra and Chytilov{\'a}, Julie and Purzycki, Benjamin Grant},
	year         = 2019,
	journal      = {Nature Human Behaviour},
	publisher    = {Nature Publishing Group},
	volume       = 3,
	number       = 2,
	pages        = 129
}
@book{henrich2020weirdest,
	title        = {The weirdest people in the world: How the west became psychologically peculiar and particularly prosperous},
	author       = {Henrich, Joseph},
	year         = 2020,
	publisher    = {Allen Lane}
}
@article{hernan2002causal,
	title        = {Causal knowledge as a prerequisite for confounding evaluation: an application to birth defects epidemiology},
	author       = {Hern{\'a}n, Miguel A and Hern{\'a}ndez-D{\'\i}az, Sonia and Werler, Martha M and Mitchell, Allen A},
	year         = 2002,
	journal      = {American Journal of Epidemiology},
	publisher    = {Oxford University Press},
	volume       = 155,
	number       = 2,
	pages        = {176--184}
}
@book{hernan2020causal,
	title        = {Causal Inference: {W}hat if?},
	author       = {Hernan, MA and Robins, J},
	year         = 2020,
	location     = {Boca Raton},
	publisher    = {Chapman \& Hill/CRC}
}
@article{heyman2018reliability,
	title        = {The (un) reliability of item-level semantic priming effects},
	author       = {Heyman, Tom and Bruninx, Anke and Hutchison, Keith A and Storms, Gert},
	year         = 2018,
	journal      = {Behavior research methods},
	publisher    = {Springer},
	volume       = 50,
	number       = 6,
	pages        = {2173--2183}
}
@article{hill2014hunter,
	title        = {Hunter-gatherer inter-band interaction rates: Implications for cumulative culture},
	author       = {Hill, Kim R and Wood, Brian M and Baggio, Jacopo and Hurtado, A Magdalena and Boyd, Robert T},
	year         = 2014,
	journal      = {PloS one},
	publisher    = {Public Library of Science},
	volume       = 9,
	number       = 7
}
@article{hocart_meaning_1912,
	title        = {On the {Meaning} of {Kalou} and the {Origin} of {Fijian} {Temples}.},
	author       = {Hocart, A. M.},
	year         = 1912,
	month        = jul,
	journal      = {The Journal of the Royal Anthropological Institute of Great Britain and Ireland},
	volume       = 42,
	pages        = 437,
	doi          = {10.2307/2843196},
	issn         = {03073114},
	urldate      = {2020-11-09},
	language     = {en},
	file         = {Hocart - 1912 - On the Meaning of Kalou and the Origin of Fijian T.pdf:C\:\\Users\\au479924\\Zotero\\storage\\EDY8ZL62\\Hocart - 1912 - On the Meaning of Kalou and the Origin of Fijian T.pdf:application/pdf}
}
@article{hoffmann2019risk,
	title        = {Risk preference theory and gender differences in religiousness: A replication and extension},
	author       = {Hoffmann, John P},
	year         = 2019,
	journal      = {Journal for the Scientific Study of Religion},
	publisher    = {Wiley Online Library},
	volume       = 58,
	number       = 1,
	pages        = {210--230}
}
@article{hollinger2019religiousness,
	title        = {Religiousness and existential insecurity: A cross-national comparative analysis on the macro-and micro-level},
	author       = {H{\"o}llinger, Franz and Muckenhuber, Johanna},
	year         = 2019,
	journal      = {International Sociology},
	publisher    = {SAGE Publications Sage UK: London, England},
	volume       = 34,
	number       = 1,
	pages        = {19--37}
}
@article{hood_1993,
	title        = {Man, Forest and Spirits: Images and Survival among Forest-Dwellers of Malaysia},
	author       = {Hood, M. S.},
	year         = 1993,
	journal      = {Japanese Journal of Southeast Asian Studies},
	volume       = 30,
	number       = 4,
	pages        = {444--456},
	doi          = {10.20495/tak.30.4_444}
}
@article{hruschka2014impartial,
	title        = {Impartial institutions, pathogen stress and the expanding social network},
	author       = {Hruschka, Daniel and Efferson, Charles and Jiang, Ting and Falletta-Cowden, Ashlan and Sigurdsson, Sveinn and McNamara, Rita and Sands, Madeline and Munira, Shirajum and Slingerland, Edward and Henrich, Joseph},
	year         = 2014,
	journal      = {Human Nature},
	publisher    = {Springer},
	volume       = 25,
	number       = 4,
	pages        = {567--579}
}
@misc{imuta2016theory,
	title        = {Theory of mind and prosocial behavior in childhood: A meta-analytic review.},
	author       = {Imuta, Kana and Henry, Julie D and Slaughter, Virginia and Selcuk, Bilge and Ruffman, Ted},
	year         = 2016,
	publisher    = {American Psychological Association}
}
@book{inglehart2020religion,
	title        = {Religion's sudden decline: What's causing it, and what comes next?},
	author       = {Inglehart, Ronald F},
	year         = 2020,
	publisher    = {Oxford University Press}
}
@article{irons_1991,
	title        = {HOW DID MORALITY EVOLVE?},
	author       = {Irons, William},
	year         = 1991,
	journal      = {Zygon®},
	volume       = 26,
	number       = 1,
	pages        = {49--89},
	doi          = {10.1111/j.1467-9744.1991.tb00803.x},
	url          = {https://onlinelibrary.wiley.com/doi/abs/10.1111/j.1467-9744.1991.tb00803.x},
	keywords     = {evolutionary theory, human behavioral biology, morality, sociobiology},
	eprint       = {https://onlinelibrary.wiley.com/doi/pdf/10.1111/j.1467-9744.1991.tb00803.x}
}
@article{jackson_2020,
	title        = {Tight cultures and vengeful gods: {How} culture shapes religious belief},
	shorttitle   = {Tight cultures and vengeful gods},
	author       = {Jackson, Joshua Conrad and Caluori, Nava and Abrams, Samantha and Beckman, Elizabeth and Gelfand, Michele and Gray, Kurt},
	year         = 2021,
	journal      = {Journal of Experimental Psychology: General},
	pages        = {No Pagination Specified--No Pagination Specified},
	doi          = {10.1037/xge0001033},
	issn         = {1939-2222},
	keywords     = {Cross Cultural Psychology, Evolutionary Psychology, God Concepts, Motivation, Prosocial Behavior, Punishment, Religion, Religious Beliefs, Test Construction, Threat},
	file         = {Submitted Version:C\:\\Users\\au479924\\Zotero\\storage\\YS968SS2\\Jackson et al. - 2021 - Tight cultures and vengeful gods How culture shap.pdf:application/pdf;Snapshot:C\:\\Users\\au479924\\Zotero\\storage\\R7X68S9H\\2021-55768-001.html:text/html}
}
@article{jackson2020global,
	title        = {A global analysis of cultural tightness in non-industrial societies},
	author       = {Jackson, Joshua Conrad and Gelfand, Michele and Ember, Carol R},
	year         = 2020,
	journal      = {Proceedings of the Royal Society B},
	publisher    = {The Royal Society},
	volume       = 287,
	number       = 1930,
	pages        = 20201036
}
@article{jacquet_predictive_2021,
	title        = {Predictive modeling of religiosity, prosociality, and moralizing in 295,000 individuals from {European} and non-{European} populations},
	author       = {Jacquet, Pierre O. and Pazhoohi, Farid and Findling, Charles and Mell, Hugo and Chevallier, Coralie and Baumard, Nicolas},
	year         = 2021,
	month        = jan,
	journal      = {Humanities and Social Sciences Communications},
	volume       = 8,
	number       = 1,
	pages        = {1--12},
	doi          = {10.1057/s41599-020-00691-9},
	issn         = {2662-9992},
	url          = {https://www.nature.com/articles/s41599-020-00691-9},
	urldate      = {2021-09-02},
	copyright    = {2021 The Author(s)},
	note         = {Bandiera\_abtest: a Cc\_license\_type: cc\_by Cg\_type: Nature Research Journals Number: 1 Primary\_atype: Research Publisher: Palgrave Subject\_term: Psychology;Religion Subject\_term\_id: psychology;religion},
	abstract     = {Why do moral religions exist? An influential psychological explanation is that religious beliefs in supernatural punishment is cultural group adaptation enhancing prosocial attitudes and thereby large-scale cooperation. An alternative explanation is that religiosity is an individual strategy that results from high level of mistrust and the need for individuals to control others’ behaviors through moralizing. Existing evidence is mixed but most works are limited by sample size and generalizability issues. The present study overcomes these limitations by applying k-fold cross-validation on multivariate modeling of data from {\textgreater}295,000 individuals in 108 countries of the World Values Surveys and the European Value Study. First, this methodology reveals no evidence that European and non-European religious people invest more in collective actions and are more trustful of unrelated conspecifics. Instead, the individuals’ level of religiosity is found to be weakly but positively associated with social mistrust and negatively associated with the production of behaviors, which benefit unrelated members of the large-scale community. Second, our models show that individual variation in religiosity is well explained by the interaction of increased levels of social mistrust and increased needs to moralize other people’s sexual behaviors. Finally, stratified k-fold cross-validation demonstrates that the structures of these association patterns are robust to sampling variability and reliable enough to generalize to out-of-sample data.},
	language     = {en},
	file         = {Full Text PDF:C\:\\Users\\au479924\\Zotero\\storage\\GG6TUF7R\\Jacquet et al. - 2021 - Predictive modeling of religiosity, prosociality, .pdf:application/pdf;Snapshot:C\:\\Users\\au479924\\Zotero\\storage\\KCT7JT93\\s41599-020-00691-9.html:text/html}
}
@article{jacquet_predictive_2021,
	title        = {Predictive modeling of religiosity, prosociality, and moralizing in 295,000 individuals from {European} and non-{European} populations},
	author       = {Jacquet, Pierre O. and Pazhoohi, Farid and Findling, Charles and Mell, Hugo and Chevallier, Coralie and Baumard, Nicolas},
	year         = 2021,
	month        = jan,
	journal      = {Humanities and Social Sciences Communications},
	volume       = 8,
	number       = 1,
	pages        = {1--12},
	doi          = {10.1057/s41599-020-00691-9},
	issn         = {2662-9992},
	url          = {https://www.nature.com/articles/s41599-020-00691-9},
	urldate      = {2021-08-30},
	copyright    = {2021 The Author(s)},
	abstract     = {Why do moral religions exist? An influential psychological explanation is that religious beliefs in supernatural punishment is cultural group adaptation enhancing prosocial attitudes and thereby large-scale cooperation. An alternative explanation is that religiosity is an individual strategy that results from high level of mistrust and the need for individuals to control others’ behaviors through moralizing. Existing evidence is mixed but most works are limited by sample size and generalizability issues. The present study overcomes these limitations by applying k-fold cross-validation on multivariate modeling of data from {\textgreater}295,000 individuals in 108 countries of the World Values Surveys and the European Value Study. First, this methodology reveals no evidence that European and non-European religious people invest more in collective actions and are more trustful of unrelated conspecifics. Instead, the individuals’ level of religiosity is found to be weakly but positively associated with social mistrust and negatively associated with the production of behaviors, which benefit unrelated members of the large-scale community. Second, our models show that individual variation in religiosity is well explained by the interaction of increased levels of social mistrust and increased needs to moralize other people’s sexual behaviors. Finally, stratified k-fold cross-validation demonstrates that the structures of these association patterns are robust to sampling variability and reliable enough to generalize to out-of-sample data.},
	language     = {en},
	file         = {Full Text PDF:C\:\\Users\\au479924\\Zotero\\storage\\8LU7MX5M\\Jacquet et al. - 2021 - Predictive modeling of religiosity, prosociality, .pdf:application/pdf;Snapshot:C\:\\Users\\au479924\\Zotero\\storage\\QQV9REEI\\s41599-020-00691-9.html:text/html}
}
@article{johnson_hand_2006,
	title        = {Hand of {God}, {Mind} of {Man}: {Punishment} and {Cognition} in the {Evolution} of {Cooperation}},
	shorttitle   = {Hand of {God}, {Mind} of {Man}},
	author       = {Johnson, Dominic and Bering, Jesse},
	year         = 2006,
	month        = jan,
	journal      = {Evolutionary Psychology},
	volume       = 4,
	number       = 1,
	pages        = 147470490600400119,
	doi          = {10.1177/147470490600400119},
	issn         = {1474-7049},
	url          = {https://doi.org/10.1177/147470490600400119},
	urldate      = {2021-06-30},
	language     = {en},
	keywords     = {cognition, Cooperation, intentionality system, language, punishment, religion, selfishness, strong reciprocity, theory of mind},
	file         = {SAGE PDF Full Text:C\:\\Users\\au479924\\Zotero\\storage\\WFSWMUVX\\Johnson and Bering - 2006 - Hand of God, Mind of Man Punishment and Cognition.pdf:application/pdf}
}
@article{johnson2005god,
	title        = {God’s punishment and public goods},
	author       = {Johnson, D D P},
	year         = 2005,
	journal      = {Human Nature},
	publisher    = {Springer},
	volume       = 16,
	number       = 4,
	pages        = {410--446}
}
@article{johnson2015big,
	title        = {Big Gods, small wonder: supernatural punishment strikes back},
	author       = {Johnson, D D P},
	year         = 2015,
	journal      = {Religion, Brain \& Behavior},
	publisher    = {Taylor \& Francis},
	volume       = 5,
	number       = 4,
	pages        = {290--298}
}
@article{johnson2015mind,
	title        = {The mind of the Lord: Measuring authoritarian and benevolent God representations.},
	author       = {Johnson, Kathryn A and Okun, Morris A and Cohen, Adam B},
	year         = 2015,
	journal      = {Psychology of Religion and Spirituality},
	publisher    = {Educational Publishing Foundation},
	volume       = 7,
	number       = 3,
	pages        = 227
}
@book{johnson2016god,
	title        = {God is watching you: How the fear of god makes us human},
	author       = {Johnson, D D P},
	year         = 2016,
	publisher    = {Oxford University Press, USA}
}
@article{jones_examining_2017,
	title        = {Examining {Social} {Desirability} in {Measures} of {Religion} and {Spirituality} {Using} the {Bogus} {Pipeline}},
	author       = {Jones, Ann E. and Elliott, Marta},
	year         = 2017,
	month        = mar,
	journal      = {Review of Religious Research},
	volume       = 59,
	number       = 1,
	pages        = {47--64},
	doi          = {10.1007/s13644-016-0261-6},
	issn         = {2211-4866}
}
@book{jong2018death,
	title        = {Death Anxiety and Religious Belief: An Existential Psychology of Religion},
	author       = {Jong, Jonathan and Halberstadt, Jamin},
	year         = 2018,
	publisher    = {Bloomsbury Publishing}
}
@book{jordan_material_2003,
	title        = {Material {Culture} and {Sacred} {Landscape}: {The} {Anthropology} of the {Siberian} {Khanty}},
	author       = {Jordan, Peter},
	year         = 2003,
	publisher    = {AltaMira Pres},
	address      = {Walnut Creek, CA}
}
@incollection{kagan_cultural_1987,
	title        = {Cultural and moral development},
	author       = {Shweder, Richard A. and Mahapatra, Manamohan and Miller, Joan G.},
	year         = 1987,
	booktitle    = {The {Emergence} of {Morality} in {Young} {Children}},
	publisher    = {University of Chicago Press},
	address      = {Chicago},
	pages        = {1--82},
	isbn         = {978-0-226-42232-9},
	note         = {Google-Books-ID: RuZSAQqnk1oC},
	language     = {en},
	editor       = {Kagan, Jerome and Lamb, Sharon},
	keywords     = {Family \& Relationships / General, Psychology / General, Psychology / Psychotherapy / Child \& Adolescent}
}
@article{kandler2018generative,
	title        = {Generative inference for cultural evolution},
	author       = {Kandler, Anne and Powell, Adam},
	year         = 2018,
	journal      = {Philosophical Transactions of the Royal Society B: Biological Sciences},
	publisher    = {The Royal Society},
	volume       = 373,
	number       = 1743,
	pages        = 20170056
}
@article{kandler2018generative,
	title        = {Generative inference for cultural evolution},
	author       = {Kandler, Anne and Powell, Adam},
	year         = 2018,
	journal      = {Philosophical Transactions of the Royal Society B: Biological Sciences},
	publisher    = {The Royal Society},
	volume       = 373,
	number       = 1743,
	pages        = 20170056
}
@book{kant_groundwork_1997,
	title        = {Groundwork of the {Metaphysics} of {Morals}},
	shorttitle   = {Kant},
	author       = {Kant, Immanuel},
	year         = 1997,
	publisher    = {Cambridge University Press},
	address      = {Cambridge},
	isbn         = {978-0-521-62695-8},
	note         = {Google-Books-ID: Ibcy57Hz4tcC},
	language     = {en},
	editor       = {Gregor, Mary J.},
	keywords     = {Philosophy / General, Philosophy / History \& Surveys / Modern}
}
@article{kapepula2022prosociality,
	title        = {Prosociality and Pentecostalism in the DR Congo},
	author       = {Kapepula, Gilbert Tshiebue and Konshi, Max Mbosho and Weigel, Jonathan L},
	year         = 2022,
	journal      = {Religion, Brain \& Behavior},
	publisher    = {Taylor \& Francis},
	volume       = 12,
	number       = {1-2},
	pages        = {150--170}
}
@article{kendal_social_2018,
	title        = {Social {Learning} {Strategies}: {Bridge}-{Building} between {Fields}},
	shorttitle   = {Social {Learning} {Strategies}},
	author       = {Kendal, Rachel L. and Boogert, Neeltje J. and Rendell, Luke and Laland, Kevin N. and Webster, Mike and Jones, Patricia L.},
	year         = 2018,
	month        = jul,
	journal      = {Trends in Cognitive Sciences},
	volume       = 22,
	number       = 7,
	pages        = {651--665},
	doi          = {10.1016/j.tics.2018.04.003},
	issn         = {1364-6613},
	url          = {http://www.sciencedirect.com/science/article/pii/S1364661318300949},
	urldate      = {2020-02-25},
	abstract     = {While social learning is widespread, indiscriminate copying of others is rarely beneficial. Theory suggests that individuals should be selective in what, when, and whom they copy, by following ‘social learning strategies’ (SLSs). The SLS concept has stimulated extensive experimental work, integrated theory, and empirical findings, and created impetus to the social learning and cultural evolution fields. However, the SLS concept needs updating to accommodate recent findings that individuals switch between strategies flexibly, that multiple strategies are deployed simultaneously, and that there is no one-to-one correspondence between psychological heuristics deployed and resulting population-level patterns. The field would also benefit from the simultaneous study of mechanism and function. SLSs provide a useful vehicle for bridge-building between cognitive psychology, neuroscience, and evolutionary biology.},
	language     = {en},
	keywords     = {asocial information, associative learning theory, behavioural gambit, cumulative culture, metacognition, social information},
	file         = {ScienceDirect Snapshot:C\:\\Users\\au479924\\Zotero\\storage\\75BZRDUG\\S1364661318300949.html:text/html;ScienceDirect Full Text PDF:C\:\\Users\\au479924\\Zotero\\storage\\7SXLGHKX\\Kendal et al. - 2018 - Social Learning Strategies Bridge-Building betwee.pdf:application/pdf}
}
@article{kendal_social_2018,
	title        = {Social {Learning} {Strategies}: {Bridge}-{Building} between {Fields}},
	shorttitle   = {Social {Learning} {Strategies}},
	author       = {Kendal, Rachel L. and Boogert, Neeltje J. and Rendell, Luke and Laland, Kevin N. and Webster, Mike and Jones, Patricia L.},
	year         = 2018,
	month        = jul,
	journal      = {Trends in Cognitive Sciences},
	volume       = 22,
	number       = 7,
	pages        = {651--665},
	doi          = {10.1016/j.tics.2018.04.003},
	issn         = {1364-6613},
	url          = {http://www.sciencedirect.com/science/article/pii/S1364661318300949},
	urldate      = {2020-02-25},
	abstract     = {While social learning is widespread, indiscriminate copying of others is rarely beneficial. Theory suggests that individuals should be selective in what, when, and whom they copy, by following ‘social learning strategies’ (SLSs). The SLS concept has stimulated extensive experimental work, integrated theory, and empirical findings, and created impetus to the social learning and cultural evolution fields. However, the SLS concept needs updating to accommodate recent findings that individuals switch between strategies flexibly, that multiple strategies are deployed simultaneously, and that there is no one-to-one correspondence between psychological heuristics deployed and resulting population-level patterns. The field would also benefit from the simultaneous study of mechanism and function. SLSs provide a useful vehicle for bridge-building between cognitive psychology, neuroscience, and evolutionary biology.},
	language     = {en},
	keywords     = {asocial information, associative learning theory, behavioural gambit, cumulative culture, metacognition, social information},
	file         = {ScienceDirect Snapshot:C\:\\Users\\au479924\\Zotero\\storage\\75BZRDUG\\S1364661318300949.html:text/html;ScienceDirect Full Text PDF:C\:\\Users\\au479924\\Zotero\\storage\\7SXLGHKX\\Kendal et al. - 2018 - Social Learning Strategies Bridge-Building betwee.pdf:application/pdf}
}
@article{kendal2011human,
	title        = {Human niche construction in interdisciplinary focus},
	author       = {Kendal, Jeremy and Tehrani, Jamshid J and Odling-Smee, John},
	year         = 2011,
	journal      = {Philosophical Transactions of the Royal Society B: Biological Sciences},
	publisher    = {The Royal Society},
	volume       = 366,
	number       = 1566,
	pages        = {785--792}
}
@article{kennedy_know_2021,
	title        = {Know your population and know your model: {Using} model-based regression and poststratification to generalize findings beyond the observed sample.},
	author       = {Kennedy, Lauren and Gelman, Andrew},
	year         = 2021,
	journal      = {Psychological Methods},
	issn         = {1939-1463(Electronic),1082-989X(Print)},
	abstract     = {Psychology research often focuses on interactions, and this has deep implications for inference from nonrepresentative samples. For the goal of estimating average treatment effects, we propose to fit a model allowing treatment to interact with background variables and then average over the distribution of these variables in the population. This can be seen as an extension of multilevel regression and poststratification (MRP), a method used in political science and other areas of survey research, where researchers wish to generalize from a sparse and possibly nonrepresentative sample to the general population. In this article, we discuss areas where this method can be used in the psychological sciences. We use our method to estimate the norming distribution for the Big Five Personality Scale using open source data. We argue that large open data sources like this and other collaborative data sources can potentially be combined with MRP to help resolve current challenges of generalizability and replication in psychology. (PsycInfo Database Record (c) 2021 APA, all rights reserved)},
	keywords     = {*Sciences, *Bayesian Analysis, *Models, *Personality Measures, *Surveys, Five Factor Personality Model, Inference, Treatment}
}
@article{klocova_rbb2020,
	title        = {Cigarettes for the dead: Effects of sorcery beliefs on parochial prosociality in {M}auritius},
	author       = {Kundtóva Klocová, E. and Lang, M. and Kundt, R. and Xygalatas, D.},
	year         = {n.d.},
	journal      = {Religion, Brain \& Behavior}
}
@article{kouha_comparison_2015,
	title        = {A comparison between the {God} of the {Bible} and the {Tannese} primal gods: {An} apolegetic to educate {Tannese} {Christians}},
	author       = {Kouha, Christopher},
	year         = 2015,
	journal      = {Melanesian Journal of Theology},
	volume       = {31.2},
	pages        = 65,
	abstract     = {Melanesians are very religious people. They have in their primal religion certain objects or spirits which they fear as gods. The people of Tanna Island (in Vanuatu) have several of these primal gods. They have supernatural beings in the spiritual realm and stone gods in the vicinity. In the supernatural realm, there is kughen, impersonal (unnamed) spirits, and nanmin. In the category of the stone gods, there is the fertility god, nahak, and mythical stone gods.},
	language     = {en},
	file         = {Kouha - 2015 - A COMPARISON BETWEEN THE GOD OF THE BIBLE AND THE .pdf:C\:\\Users\\au479924\\Zotero\\storage\\MWDGBY7M\\Kouha - 2015 - A COMPARISON BETWEEN THE GOD OF THE BIBLE AND THE .pdf:application/pdf}
}
@article{kratky_it_2016,
	title        = {It {Depends} {Who} {Is} {Watching} {You}: 3-{D} {Agent} {Cues} {Increase} {Fairness}},
	shorttitle   = {It {Depends} {Who} {Is} {Watching} {You}},
	author       = {Kr\'atk\'y, Jan and McGraw, John J. and Xygalatas, Dimitris and Mitkidis, Panagiotis and Reddish, Paul},
	year         = 2016,
	journal      = {PLOS ONE},
	volume       = 11,
	number       = 2,
	pages        = {e0148845},
	doi          = {10.1371/journal.pone.0148845},
	issn         = {1932-6203},
	url          = {http://journals.plos.org/plosone/article?id=10.1371/journal.pone.0148845},
	urldate      = {2016-05-17},
	keywords     = {Behavior, Beverages, Decision making, Experimental economics, Eyes, Priming (psychology), Prosocial behavior, Sense of agency}
}
@incollection{krosnick_question_2009,
	title        = {Question and {Questionnaire} {Design}},
	author       = {Krosnick, J. A. and Presser, S.},
	year         = 2009,
	booktitle    = {Handbook of {Survey} {Research}},
	publisher    = {Elsevier},
	address      = {San Diego, CA},
	edition      = {Second},
	editor       = {Wright, James D. and Marsden, Peter V.}
}
@article{kruschke_bayesian_2018,
	title        = {Bayesian data analysis for newcomers},
	author       = {Kruschke, John K. and Liddell, Torrin M.},
	year         = 2018,
	month        = feb,
	journal      = {Psychonomic Bulletin \& Review},
	volume       = 25,
	number       = 1,
	pages        = {155--177},
	doi          = {10.3758/s13423-017-1272-1},
	issn         = {1531-5320},
	url          = {https://doi.org/10.3758/s13423-017-1272-1},
	abstract     = {This article explains the foundational concepts of Bayesian data analysis using virtually no mathematical notation. Bayesian ideas already match your intuitions from everyday reasoning and from traditional data analysis. Simple examples of Bayesian data analysis are presented that illustrate how the information delivered by a Bayesian analysis can be directly interpreted. Bayesian approaches to null-value assessment are discussed. The article clarifies misconceptions about Bayesian methods that newcomers might have acquired elsewhere. We discuss prior distributions and explain how they are not a liability but an important asset. We discuss the relation of Bayesian data analysis to Bayesian models of mind, and we briefly discuss what methodological problems Bayesian data analysis is not meant to solve. After you have read this article, you should have a clear sense of how Bayesian data analysis works and the sort of information it delivers, and why that information is so intuitive and useful for drawing conclusions from data.}
}
@article{kruschke2014doing,
	title        = {Doing Bayesian data analysis: A tutorial with R, JAGS, and Stan},
	author       = {Kruschke, John K.},
	year         = 2014,
	publisher    = {Academic Press},
	edition      = {Second}
}
@misc{kubinec_2020,
	title        = {Ordered Beta Regression: A Parsimonious, Well-Fitting Model for Survey Sliders and Visual Analog Scales},
	author       = {Kubinec, Robert},
	year         = 2020,
	month        = {Mar},
	publisher    = {SocArXiv},
	doi          = {10.31235/osf.io/2sx6y},
	url          = {osf.io/preprints/socarxiv/2sx6y}
}
@book{kurzDoingBayesianDataAnalysis2021,
	title        = {Doing {{Bayesian}} data analysis in brms and the tidyverse},
	author       = {Kurz, A. Solomon},
	year         = 2021,
	month        = 5,
	url          = {https://bookdown.org/content/3686/},
	edition      = {version 0.4.0}
}
@book{kurzStatisticalRethinkingSecondEd2021,
	title        = {Statistical rethinking with brms, ggplot2, and the tidyverse: {{Second}} edition},
	author       = {Kurz, A. Solomon},
	year         = 2021,
	month        = {mar},
	url          = {https://bookdown.org/content/4857/},
	edition      = {version 0.2.0}
}
@article{laland2016introduction,
	title        = {An introduction to niche construction theory},
	author       = {Laland, Kevin and Matthews, Blake and Feldman, Marcus W},
	year         = 2016,
	journal      = {Evolutionary ecology},
	publisher    = {Springer},
	volume       = 30,
	number       = 2,
	pages        = {191--202}
}
@article{Lambek2012,
	title        = {{Religion and Morality}},
	author       = {Lambek, Michael},
	year         = 2012,
	journal      = {A Companion to Moral Anthropology},
	volume       = 141,
	number       = 2,
	pages        = {339--358},
	doi          = {10.1002/9781118290620.ch19},
	isbn         = 9780470656457,
	issn         = {0021-1400},
	keywords     = {Durkheimian and Weberian streams, the diversity wi,Ethics and self-questioning, on limits of what is,Ethics being implicit, embedded in practice no les,Relationship of religion to ethics, and complexity,Ritual enactment, establishing moral order and dir,Society, characterized by a tension between ethics,Worlds, religion and morality},
	pmid         = 13626301
}
@article{lane_strengthening_2018,
	title        = {Strengthening the supernatural punishment hypothesis through computer modeling},
	author       = {Lane, Justin},
	year         = 2018,
	month        = jul,
	journal      = {Religion, Brain \& Behavior},
	volume       = 8,
	number       = 3,
	pages        = {290--300},
	doi          = {10.1080/2153599X.2017.1302977},
	issn         = {2153-599X},
	url          = {https://doi.org/10.1080/2153599X.2017.1302977},
	urldate      = {2021-09-30},
	file         = {Snapshot:C\:\\Users\\au479924\\Zotero\\storage\\K4M2X8Z3\\2153599X.2017.html:text/html}
}
@article{lane2014approaching,
	title        = {Approaching an understanding of omniscience from the preschool years to early adulthood.},
	author       = {Lane, Jonathan D and Wellman, Henry M and Evans, E Margaret},
	year         = 2014,
	journal      = {Developmental psychology},
	publisher    = {American Psychological Association},
	volume       = 50,
	number       = 10,
	pages        = 2380
}
@book{lang_making_1909,
	title        = {The making of religion},
	author       = {Lang, Andrew},
	year         = 1909,
	publisher    = {Longmans},
	address      = {London},
	urldate      = {2019-09-11},
	abstract     = {31 35},
	language     = {eng},
	collaborator = {{Kelly - University of Toronto}},
	keywords     = {Religion}
}
@article{lang2015effects,
	title        = {Effects of anxiety on spontaneous ritualized behavior},
	author       = {Lang, Martin and Kr{\'a}tk{\`y}, Jan and Shaver, John H and Jerotijevi{\'c}, Danijela and Xygalatas, Dimitris},
	year         = 2015,
	journal      = {Current Biology},
	publisher    = {Elsevier},
	volume       = 25,
	number       = 14,
	pages        = {1892--1897}
}
@article{lang2017sync,
	title        = {Sync to link: Endorphin-mediated synchrony effects on cooperation},
	author       = {Lang, Martin and Bahna, Vladim{\'\i}r and Shaver, John H and Reddish, Paul and Xygalatas, Dimitris},
	year         = 2017,
	journal      = {Biological Psychology},
	publisher    = {Elsevier},
	volume       = 127,
	pages        = {191--197}
}
@article{lang2019moralizing,
	title        = {Moralizing gods, impartiality and religious parochialism across 15 societies},
	author       = {Lang, Martin and Purzycki, Benjamin G and Apicella, Coren L and Atkinson, Quentin D and Bolyanatz, Alexander and Cohen, Emma and Handley, Carla and Kundtová Klocová, Eva and Lesorogol, Carolyn and Mathew, Sarah and others},
	year         = 2019,
	journal      = {Proceedings of the Royal Society B},
	publisher    = {The Royal Society},
	volume       = 286,
	number       = 1898,
	pages        = 20190202
}
@article{lang2019moralizing,
	title        = {Moralizing gods, impartiality and religious parochialism across 15 societies},
	author       = {Lang, Martin and Purzycki, Benjamin G and Apicella, Coren L and Atkinson, Quentin D and Bolyanatz, Alexander and Cohen, Emma and Handley, Carla and Kundtov{\'a} Klocov{\'a}, Eva and Lesorogol, Carolyn and Mathew, Sarah and others},
	year         = 2019,
	journal      = {Proceedings of the Royal Society B},
	publisher    = {The Royal Society},
	volume       = 286,
	number       = 1898,
	pages        = 20190202
}
@article{lansing_adaptive_2017,
	title        = {Adaptive self-organization of {Bali}’s ancient rice terraces},
	author       = {Lansing, J. Stephen and Thurner, Stefan and Chung, Ning Ning and Coudurier-Curveur, Aurélie and Karakaş, Çağil and Fesenmyer, Kurt A. and Chew, Lock Yue},
	year         = 2017,
	month        = jun,
	journal      = {Proceedings of the National Academy of Sciences},
	volume       = 114,
	number       = 25,
	pages        = {6504--6509},
	doi          = {10.1073/pnas.1605369114},
	issn         = {0027-8424, 1091-6490},
	urldate      = {2020-09-10},
	copyright    = {©  . Freely available online through the PNAS open access option.},
	language     = {en},
	pmid         = 28584107,
	keywords     = {criticality, evolutionary games, irrigation, Pareto optimality, self-organization},
	file         = {Full Text PDF:C\:\\Users\\au479924\\Zotero\\storage\\GXTWGFF9\\Lansing et al. - 2017 - Adaptive self-organization of Bali’s ancient rice .pdf:application/pdf;Snapshot:C\:\\Users\\au479924\\Zotero\\storage\\AYI2TTT7\\6504.html:text/html}
}
@article{lansing_emergent_1993,
	title        = {Emergent {Properties} of {Balinese} {Water} {Temple} {Networks}: {Coadaptation} on a {Rugged} {Fitness} {Landscape}},
	shorttitle   = {Emergent {Properties} of {Balinese} {Water} {Temple} {Networks}},
	author       = {Lansing, J. Stephen and Kremer, James N.},
	year         = 1993,
	month        = mar,
	journal      = {American Anthropologist},
	series       = {New {Series}},
	volume       = 95,
	number       = 1,
	pages        = {97--114},
	issn         = {00027294},
	url          = {http://www.jstor.org/stable/681181},
	urldate      = {2008-07-18}
}
@book{lansing_perfect_2006,
	title        = {Perfect {Order}: {Recognizing} {Complexity} in {Bali}},
	shorttitle   = {Perfect {Order}},
	author       = {Lansing, J. Stephen},
	year         = 2006,
	publisher    = {Princeton University Press},
	address      = {Princeton},
	isbn         = {978-1-4008-4586-6},
	note         = {Google-Books-ID: 8bHtAQAAQBAJ},
	language     = {en},
	keywords     = {Nature / Ecology, Nature / Environmental Conservation \& Protection, Science / Life Sciences / Ecology, Social Science / Anthropology / Cultural \& Social, Social Science / Anthropology / Physical}
}
@book{lansing_priests_2007,
	title        = {Priests and {Programmers}: {Technologies} of {Power} in the {Engineered} {Landscape} of {Bali}},
	shorttitle   = {Priests and {Programmers}},
	author       = {Lansing, J. Stephen},
	year         = 2007,
	publisher    = {Princeton University Press},
	isbn         = {0-691-13066-3}
}
@article{lansing2005cooperation,
	title        = {Cooperation, games, and ecological feedback: some insights from Bali},
	author       = {Lansing, J Stephen and Miller, JohnH},
	year         = 2005,
	journal      = {Current Anthropology},
	publisher    = {The University of Chicago Press},
	volume       = 46,
	number       = 2,
	pages        = {328--334}
}
@article{Laurin2014,
	title        = {{Religion and punishment: Opposing influences of orthopraxy and orthodoxy on reactions to unintentional acts}},
	author       = {Laurin, Kristin and Plaks, Jason E},
	year         = 2014,
	journal      = {Social Psychological and Personality Science},
	volume       = 5,
	number       = 7,
	pages        = {835--843},
	doi          = {10.1177/1948550614534698},
	isbn         = {1948-5514(Electronic);1948-5506(Print)},
	issn         = {1948-5506},
	url          = {http://spp.sagepub.com/cgi/doi/10.1177/1948550614534698},
	keywords     = {intention,moral judgment,religion}
}
@article{lawson2012life,
	title        = {The life-history trade-off between fertility and child survival},
	author       = {Lawson, David W and Alvergne, Alexandra and Gibson, Mhairi A},
	year         = 2012,
	journal      = {Proceedings of the Royal Society B: Biological Sciences},
	publisher    = {The Royal Society},
	volume       = 279,
	number       = 1748,
	pages        = {4755--4764}
}
@article{le_guen_garden_2013,
	title        = {A garden experiment revisited: {I}nter-generational change in environmental perception and management of the {Maya} {Lowlands}, {Guatemala}: {A} garden experiment revisited},
	shorttitle   = {A garden experiment revisited},
	author       = {le Guen, Olivier and Iliev, Rumen and Lois, Ximena and Atran, Scott and Medin, Douglas L.},
	year         = 2013,
	month        = dec,
	journal      = {Journal of the Royal Anthropological Institute},
	volume       = 19,
	number       = 4,
	pages        = {771--794},
	doi          = {10.1111/1467-9655.12064},
	issn         = 13590987,
	urldate      = {2020-11-18},
	language     = {en},
	file         = {le Guen et al. - 2013 - A garden experiment revisited inter-generational .pdf:C\:\\Users\\au479924\\Zotero\\storage\\JM4LJMDG\\le Guen et al. - 2013 - A garden experiment revisited inter-generational .pdf:application/pdf}
}
@article{le2013garden,
	title        = {A garden experiment revisited: inter-generational change in environmental perception and management of the M aya L owlands, G uatemala},
	author       = {Le Guen, Olivier and Iliev, Rumen and Lois, Ximena and Atran, Scott and Medin, Douglas L},
	year         = 2013,
	journal      = {Journal of the Royal Anthropological Institute},
	publisher    = {Wiley Online Library},
	volume       = 19,
	number       = 4,
	pages        = {771--794}
}
@book{lee1999cambridge,
	title        = {The Cambridge encyclopedia of hunters and gatherers},
	author       = {Lee, Richard B and Daly, Richard},
	year         = 1999,
	publisher    = {Cambridge University Press}
}
@book{lee2012dobe,
	title        = {The Dobe Ju/'hoansi},
	author       = {Lee, Richard B},
	year         = 2003,
	location     = {London},
	publisher    = {Wadsworth}
}
@article{leeson_oracles_2014,
	title        = {Oracles},
	author       = {Leeson, Peter T},
	year         = 2014,
	month        = may,
	journal      = {Rationality and Society},
	volume       = 26,
	number       = 2,
	pages        = {141--169},
	doi          = {10.1177/1043463113512997},
	issn         = {1043-4631},
	urldate      = {2020-09-09},
	abstract     = {This article uses rational choice theory to analyze oracles: media for divining answers to questions about the unknown. I develop a simple theory of oracles with rational agents. My theory explains oracles as institutional solutions to “low-grade” interpersonal conflicts—petty grievances and frustrations resulting from perceptions or feelings of personal offense—that government is unable to resolve. Oracles secure correlated equilibrium in situations where, without them, individuals would be stuck in a suboptimal world of simple mixed-strategy equilibrium. By randomizing strategies about how to behave in situations of low-grade conflict and coordinating individuals’ choices across that randomization, oracles resolve low-grade conflict efficiently. To investigate my theory I consider a society of persons who rely exclusively on oracles to decide how to behave in situations of low-grade conflict: the Azande of Africa. Using the equivalent of a “Magic 8 Ball” to resolve such conflict improves Zande welfare.},
	language     = {en},
	file         = {SAGE PDF Full Text:C\:\\Users\\au479924\\Zotero\\storage\\SQWZM7ZZ\\Leeson - 2014 - Oracles.pdf:application/pdf}
}
@article{leeson_superstition_2015,
	title        = {Superstition and {Self}-{Governance}},
	author       = {Leeson, Peter T. and Suarez, Paola A.},
	year         = 2015,
	month        = jan,
	journal      = {New Thinking in Austrian Political Economy},
	series       = {Advances in {Austrian} {Economics}},
	volume       = 19,
	pages        = {47--66},
	doi          = {10.1108/S1529-213420150000019003},
	urldate      = {2021-03-23},
	abstract     = {This paper investigates the relationship between superstition and self-governance. We argue that at least some superstitions, and perhaps many, support self-governing arrangements. The relationship between such scientifically false beliefs and private institutions is symbiotic and socially productive. This simple but overlooked observation may help explain the emergence and otherwise puzzling persistence of both superstitions and “spontaneous” orders that seem perverse or dysfunctional, as well as why these two phenomena are often found together.}
}
@article{leeson2012ordeals,
	title        = {Ordeals},
	author       = {Leeson, Peter T},
	year         = 2012,
	journal      = {The Journal of Law and Economics},
	publisher    = {University of Chicago Press Chicago, IL},
	volume       = 55,
	number       = 3,
	pages        = {691--714}
}
@article{leeson2012sassywood,
	title        = {Sassywood},
	author       = {Leeson, Peter T and Coyne, Christopher J},
	year         = 2012,
	journal      = {Journal of Comparative Economics},
	publisher    = {Elsevier},
	volume       = 40,
	number       = 4,
	pages        = {608--620}
}
@article{legare_ritual_2020,
	title        = {Ritual explained: interdisciplinary answers to {Tinbergen}'s four questions},
	shorttitle   = {Ritual explained},
	author       = {Legare, Cristine H. and Nielsen, Mark},
	year         = 2020,
	month        = aug,
	journal      = {Philosophical Transactions of the Royal Society B: Biological Sciences},
	volume       = 375,
	number       = 1805,
	pages        = 20190419,
	doi          = {10.1098/rstb.2019.0419},
	issn         = {0962-8436, 1471-2970},
	url          = {https://royalsocietypublishing.org/doi/10.1098/rstb.2019.0419},
	urldate      = {2021-08-31},
	language     = {en},
	file         = {Legare and Nielsen - 2020 - Ritual explained interdisciplinary answers to Tin.pdf:C\:\\Users\\au479924\\Zotero\\storage\\C7NFVUUG\\Legare and Nielsen - 2020 - Ritual explained interdisciplinary answers to Tin.pdf:application/pdf}
}
@book{lesorogol2022conservation,
	title        = {Conservation and Community in Kenya: Milking the Elephant},
	author       = {Lesorogol, Carolyn K},
	year         = 2022,
	publisher    = {Rowman \& Littlefield}
}
@article{levine_theories_2015,
	title        = {Theories of the deep: combining salience and network analyses to produce mental model visualizations of a coastal {British} {Columbia} food web},
	shorttitle   = {Theories of the deep},
	author       = {Levine, Jordan and Muthukrishna, Michael and Chan, Kai and Satterfield, Terre},
	year         = 2015,
	month        = dec,
	journal      = {Ecology and Society},
	volume       = 20,
	number       = 4,
	doi          = {10.5751/ES-08094-200442},
	issn         = {1708-3087},
	url          = {https://www.ecologyandsociety.org/vol20/iss4/art42/},
	urldate      = {2021-11-01},
	copyright    = {© 2015 by the author(s)},
	abstract     = {Levine, J., M. Muthukrishna, K. M. A. Chan, and T. Satterfield. 2015. Theories of the deep: combining salience and network analyses to produce mental model visualizations of a coastal British Columbia food web. Ecology and Society 20(4):42.http://dx.doi.org/10.5751/ES-08094-200442},
	language     = {en},
	file         = {Snapshot:C\:\\Users\\au479924\\Zotero\\storage\\I5GYH69V\\art42.html:text/html;Full Text PDF:C\:\\Users\\au479924\\Zotero\\storage\\BTP96RRI\\Levine et al. - 2015 - Theories of the deep combining salience and netwo.pdf:application/pdf}
}
@article{lewandowski2009generating,
	title        = {Generating random correlation matrices based on vines and extended onion method},
	author       = {Lewandowski, Daniel and Kurowicka, Dorota and Joe, Harry},
	year         = 2009,
	journal      = {Journal of Multivariate Analysis},
	publisher    = {Elsevier},
	volume       = 100,
	number       = 9,
	pages        = {1989--2001}
}
@article{liddell_analyzing_2018,
	title        = {Analyzing ordinal data with metric models: {What} could possibly go wrong?},
	shorttitle   = {Analyzing ordinal data with metric models},
	author       = {Liddell, Torrin M. and Kruschke, John K.},
	year         = 2018,
	month        = nov,
	journal      = {Journal of Experimental Social Psychology},
	volume       = 79,
	pages        = {328--348},
	doi          = {10.1016/j.jesp.2018.08.009},
	issn         = {0022-1031},
	url          = {http://www.sciencedirect.com/science/article/pii/S0022103117307746},
	urldate      = {2020-10-27},
	abstract     = {We surveyed all articles in the Journal of Personality and Social Psychology (JPSP), Psychological Science (PS), and the Journal of Experimental Psychology: General (JEP:G) that mentioned the term “Likert,” and found that 100\% of the articles that analyzed ordinal data did so using a metric model. We present novel evidence that analyzing ordinal data as if they were metric can systematically lead to errors. We demonstrate false alarms (i.e., detecting an effect where none exists, Type I errors) and failures to detect effects (i.e., loss of power, Type II errors). We demonstrate systematic inversions of effects, for which treating ordinal data as metric indicates the opposite ordering of means than the true ordering of means. We show the same problems — false alarms, misses, and inversions — for interactions in factorial designs and for trend analyses in regression. We demonstrate that averaging across multiple ordinal measurements does not solve or even ameliorate these problems. A central contribution is a graphical explanation of how and when the misrepresentations occur. Moreover, we point out that there is no sure-fire way to detect these problems by treating the ordinal values as metric, and instead we advocate use of ordered-probit models (or similar) because they will better describe the data. Finally, although frequentist approaches to some ordered-probit models are available, we use Bayesian methods because of their flexibility in specifying models and their richness and accuracy in providing parameter estimates. An R script is provided for running an analysis that compares ordered-probit and metric models.},
	language     = {en},
	keywords     = {Bayesian analysis, Likert, Ordered-probit, Ordinal data},
	file         = {ScienceDirect Full Text PDF:C\:\\Users\\au479924\\Zotero\\storage\\YAM69QHS\\Liddell and Kruschke - 2018 - Analyzing ordinal data with metric models What co.pdf:application/pdf;ScienceDirect Snapshot:C\:\\Users\\au479924\\Zotero\\storage\\9ZDSDLHG\\S0022103117307746.html:text/html}
}
@article{lightner_acculturation_2021,
	title        = {Acculturation and market integration are associated with greater trust among {Tanzanian} {Maasai} pastoralists},
	author       = {Lightner, Aaron D. and Hagen, Edward H.},
	year         = 2021,
	journal      = {Evolutionary Human Sciences},
	volume       = 3,
	doi          = {10.1017/ehs.2021.10},
	issn         = {2513-843X},
	url          = {https://www.cambridge.org/core/journals/evolutionary-human-sciences/article/acculturation-and-market-integration-are-associated-with-greater-trust-among-tanzanian-maasai-pastoralists/521EC67618FD163A67D8FAC0D5B56B86},
	urldate      = {2021-07-15},
	note         = {Publisher: Cambridge University Press},
	abstract     = {, Acting on socially learned information involves risk, especially when the consequences imply certain costs with uncertain benefits. Current evolutionary theories argue that decision-makers evaluate and respond to this information based on context cues, such as prestige (the prestige bias model) and/or incentives (the risk and incentives model). We tested the roles of each in explaining trust using a preregistered vignette-based study involving advice about livestock among Maasai pastoralists. In exploratory analyses, we also investigated how the relevance of each might be influenced by recent cultural and economic changes, such as market integration and shifting cultural values. Our confirmatory analysis failed to support the prestige bias model, and partially supported the risk and incentives model. Exploratory analyses suggested that regional acculturation varied strongly between northern vs. southern areas, divided by a small mountain. Consistent with the idea that trust varies with socially transmitted values and regional differences in market integration, people living near densely populated towns in the southern region were more likely to trust socially learned information about livestock. Higher trust among market-integrated participants might reflect a coordination solution in a region where traditional pastoralism is beset with novel conflicts of interest.},
	language     = {en},
	keywords     = {cultural transmission, trust, risk, acculturation, market integration, prestige bias},
	file         = {Full Text PDF:C\:\\Users\\au479924\\Zotero\\storage\\MRP2QVSZ\\Lightner and Hagen - 2021 - Acculturation and market integration are associate.pdf:application/pdf;Snapshot:C\:\\Users\\au479924\\Zotero\\storage\\AHLITAKP\\521EC67618FD163A67D8FAC0D5B56B86.html:text/html}
}
@article{lightner_framing,
	title        = {Radical framing effects in the ultimatum game: the impact of explicit culturally transmitted frames on economic decision-making},
	author       = {Lightner, Aaron D.  and Barclay, Pat  and Hagen, Edward H.},
	year         = 2017,
	journal      = {Royal Society Open Science},
	volume       = 4,
	number       = 12,
	pages        = 170543,
	doi          = {10.1098/rsos.170543},
	url          = {https://royalsocietypublishing.org/doi/abs/10.1098/rsos.170543}
}
@incollection{lightner_purzycki_mog,
	title        = {Game Theoretical Aspects of the Minds of Gods},
	author       = {Lightner, Aaron D. and Purzycki, Benjamin Grant},
	year         = {n.d.},
	booktitle    = {The Minds of Gods: {A} Cross-Disciplinary Survey},
	publisher    = {Bloomsbury Publishing},
	editor       = {Purzycki, Benjamin Grant and Bendixen, Theiss}
}
@article{lightner2018mapping,
	title        = {Mapping the terra incognita of economic cognition will require an experimental paradigm that incorporates context},
	author       = {Lightner, Aaron D and Hagen, Edward H},
	year         = 2018,
	journal      = {Behavioral and Brain Sciences},
	publisher    = {Cambridge University Press},
	volume       = 41
}
@article{lightner2021religion,
	title        = {Religion: The WEIRDest concept in the world?},
	author       = {Lightner, Aaron and Garfield, Zachary and Hagen, Edward},
	year         = 2021,
	publisher    = {PsyArXiv}
}
@article{liu_zero-one-ated_2020,
	title        = {Zero-one-in ated simplex regression models for the analysis of continuous proportion data},
	author       = {Liu, Pengyi and Yuen, Kam Chuen and Wu, Liu-Cang and Tian, Guo-Liang and Li, Tao},
	year         = 2020,
	journal      = {Statistics and Its Interface},
	volume       = 13,
	number       = 2,
	pages        = {193--208},
	doi          = {10.4310/SII.2020.v13.n2.a5},
	issn         = {1938-7997},
	url          = {https://www.intlpress.com/site/pub/pages/journals/items/sii/content/vols/0013/0002/a005/abstract.php},
	urldate      = {2021-11-04},
	abstract     = {International Press of Boston - publishers of scholarly mathematical and scientific journals and books},
	language     = {EN},
	file         = {Snapshot:C\:\\Users\\au479924\\Zotero\\storage\\PMUZU9TW\\index.html:text/html}
}
@article{liu_zoib_2015,
	title        = {zoib: {An} {R} {Package} for {Bayesian} {Inference} for {Beta} {Regression} and {Zero}/{One} {Inflated} {Beta} {Regression}},
	shorttitle   = {zoib},
	author       = {Liu, Fang and Kong, Yunchuan},
	year         = 2015,
	journal      = {The R Journal},
	volume       = 7,
	number       = 2,
	pages        = 34,
	doi          = {10.32614/RJ-2015-019},
	issn         = {2073-4859},
	url          = {https://journal.r-project.org/archive/2015/RJ-2015-019/index.html},
	urldate      = {2021-02-26},
	language     = {en},
	file         = {Liu and Kong - 2015 - zoib An R Package for Bayesian Inference for Beta.pdf:C\:\\Users\\au479924\\Zotero\\storage\\4MKGIKHX\\Liu and Kong - 2015 - zoib An R Package for Bayesian Inference for Beta.pdf:application/pdf}
}
@article{liu_zoib_bayes,
	title        = {A review and comparison of Bayesian and likelihood-based inferences in beta regression and zero-or-one-inflated beta regression},
	author       = {Fang Liu and Evercita C Eugenio},
	year         = 2018,
	journal      = {Statistical Methods in Medical Research},
	volume       = 27,
	number       = 4,
	pages        = {1024--1044},
	doi          = {10.1177/0962280216650699}
}
@article{lme42015,
	title        = {Fitting Linear Mixed-Effects Models Using {lme4}},
	author       = {Douglas Bates and Martin M{\"a}chler and Ben Bolker and Steve Walker},
	year         = 2015,
	journal      = {Journal of Statistical Software},
	volume       = 67,
	number       = 1,
	pages        = {1--48},
	doi          = {10.18637/jss.v067.i01}
}
@article{long_how_2020,
	title        = {How {Traditional} {Tribal} {Perspectives} {Influence} {Ecosystem} {Restoration}},
	author       = {Long, Jonathan W. and Lake, Frank K. and Goode, Ron W. and Burnette, Benrita Mae},
	year         = 2020,
	month        = jun,
	journal      = {Ecopsychology},
	volume       = 12,
	number       = 2,
	pages        = {71--82},
	doi          = {10.1089/eco.2019.0055},
	issn         = {1942-9347},
	url          = {https://www.liebertpub.com/doi/10.1089/eco.2019.0055},
	urldate      = {2020-11-17},
	language     = {en},
	file         = {Long et al. - 2020 - How Traditional Tribal Perspectives Influence Ecos.pdf:C\:\\Users\\au479924\\Zotero\\storage\\YX82MZ7J\\Long et al. - 2020 - How Traditional Tribal Perspectives Influence Ecos.pdf:application/pdf}
}
@misc{loo1,
	title        = {loo: Efficient leave-one-out cross-validation and WAIC for Bayesian models},
	author       = {Aki Vehtari and Jonah Gabry and Mans Magnusson and Yuling Yao and Paul-Christian Bürkner and Topi Paananen and Andrew Gelman},
	year         = 2020,
	url          = {https://mc-stan.org/loo/},
	note         = {R package version 2.4.1}
}
@article{maarif_ammatoan_2015,
	title        = {Ammatoan {Indigenous} {Religion} and {Forest} {Conservation}},
	author       = {Maarif, Samsul},
	year         = 2015,
	journal      = {Worldviews},
	volume       = 19,
	number       = 2,
	pages        = {144--160},
	doi          = {10.1163/15685357-01902005},
	issn         = {1363-5247, 1568-5357},
	urldate      = {2020-11-17},
	abstract     = {This article is concerned with the indigenous religious-based forest conservation of the Ammatoans of Sulawesi in the eastern part of Indonesia. It explores the Ammatoans’ religious ideas of social actors that extend beyond human beings. Ammatoans understand that the cosmos is inhabited by not only human but also other non-human beings such as the land, forest, plants, animals, and so forth. Non-human beings do not only live together but also share the life with human beings in this world. Both human and non-human beings are equally perceived to be persons/subjects constitutive of intersubjective relationships. Such religious perception of intersubjective relations governs Ammatoans’ everyday behaviors and practices, including those of forest conservation. Ammatoans’ forest conservation practices include sets of regulations and punishments that are strictly enforced. Ammatoans’ religious ideas and practices of forest conservation illustrate what scholars have called “religious ecology.”},
	language     = {en},
	file         = {Maarif - 2015 - Ammatoan Indigenous Religion and Forest Conservati.pdf:C\:\\Users\\au479924\\Zotero\\storage\\DAAMA9AN\\Maarif - 2015 - Ammatoan Indigenous Religion and Forest Conservati.pdf:application/pdf}
}
@article{maarif2019,
	title        = {Indigenous Religion Paradigm: Re-interpreting Religious Practices of Indigenous People},
	author       = {Maarif, Samsul},
	year         = 2019,
	month        = {04},
	journal      = {Journal of Studies in Philosophy},
	volume       = 44,
	pages        = {103--121},
	doi          = {http://doi.org/10.15068/00155157}
}
@article{major2023exploring,
	title        = {Exploring causality from observational data: An example assessing whether religiosity promotes cooperation},
	author       = {Major-Smith, Daniel},
	year         = 2023,
	journal      = {Evolutionary Human Sciences},
	publisher    = {Cambridge University Press},
	pages        = {1--37}
}
@book{Malinowski1936,
	title        = {The Foundations of Faith and Morals},
	author       = {Bronislaw Malinowski},
	year         = 1936,
	publisher    = {London: Oxford University Press UK}
}
@article{manikas2023systematic,
  title={A systematic literature review of indicators measuring food security},
  author={Manikas, Ioannis and Ali, Beshir M and Sundarakani, Balan},
  journal={Agriculture \& Food Security},
  volume={12},
  number={1},
  pages={10},
  year={2023},
  publisher={Springer}
}
@book{marlowe2010hadza,
	title        = {The Hadza: hunter-gatherers of Tanzania},
	author       = {Marlowe, Frank},
	year         = 2010,
	publisher    = {Univ of California Press}
}
@article{marshall_kung_1962,
	title        = {!{Kung} {Bushman} {Religious} {Beliefs}},
	author       = {Marshall, Lorna},
	year         = 1962,
	month        = jul,
	journal      = {Africa},
	volume       = 32,
	number       = 3,
	pages        = {221--252},
	doi          = {10.2307/1157541},
	issn         = {1750-0184, 0001-9720},
	urldate      = {2021-07-26},
	note         = {Publisher: Cambridge University Press},
	language     = {en},
	file         = {Full Text PDF:C\:\\Users\\au479924\\Zotero\\storage\\V6V5M4IY\\Marshall - 1962 - !Kung Bushman Religious Beliefs1.pdf:application/pdf;Snapshot:C\:\\Users\\au479924\\Zotero\\storage\\7FUGIZNL\\87CFB0596F877FF081E1489F49034C73.html:text/html}
}
@article{marshall1962kung,
	title        = {!{K}ung bushman religious beliefs},
	author       = {Marshall, Lorna},
	year         = 1962,
	journal      = {Africa},
	publisher    = {Cambridge University Press},
	volume       = 32,
	number       = 3,
	pages        = {221--252}
}
@article{mauritius_shrines,
	title        = {Saints and evil and the wayside shrines of Mauritius},
	author       = {Chip Colwell-Chanthaphonh and Maya de Salle-Essoo},
	year         = 2014,
	journal      = {Journal of Material Culture},
	volume       = 19,
	number       = 3,
	pages        = {253--277},
	doi          = {10.1177/1359183514540066}
}
@misc{mauritsen_bendixen_christensen_2022,
	title        = {Does a Pandemic Increase Religiosity in a Secular Nation? A Longitudinal Examination},
	author       = {Mauritsen, Anne L and Bendixen, Theiss and Christensen, Henrik R},
	year         = 2022,
	month        = {Feb},
	publisher    = {PsyArXiv},
	doi          = {10.31234/osf.io/qsgej},
	url          = {psyarxiv.com/qsgej}
}
@article{mccleary2006religion,
	title        = {Religion and economy},
	author       = {McCleary, Rachel M and Barro, Robert J},
	year         = 2006,
	journal      = {Journal of Economic perspectives},
	volume       = 20,
	number       = 2,
	pages        = {49--72}
}
@book{mcelreath_mathematical_2007,
	title        = {Mathematical {Models} of {Social} {Evolution}: {A} {Guide} for the {Perplexed}},
	shorttitle   = {Mathematical {Models} of {Social} {Evolution}},
	author       = {McElreath, Richard and Boyd, Robert},
	year         = 2007,
	month        = mar,
	publisher    = {University of Chicago Press},
	address      = {Chicago ; London},
	isbn         = {978-0-226-55827-1},
	abstract     = {Over the last several decades, mathematical models have become central to the study of social evolution, both in biology and the social sciences. But students in these disciplines often seriously lack the tools to understand them. A primer on behavioral modeling that includes both mathematics and evolutionary theory, Mathematical Models of Social Evolution aims to make the student and professional researcher in biology and the social sciences fully conversant in the language of the field.Teaching biological concepts from which models can be developed, Richard McElreath and Robert Boyd introduce readers to many of the typical mathematical tools that are used to analyze evolutionary models and end each chapter with a set of problems that draw upon these techniques. Mathematical Models of Social Evolution equips behaviorists and evolutionary biologists with the mathematical knowledge to truly understand the models on which their research depends. Ultimately, McElreath and Boyd’s goal is to impart the fundamental concepts that underlie modern biological understandings of the evolution of behavior so that readers will be able to more fully appreciate journal articles and scientific literature, and start building models of their own.},
	language     = {English}
}
@book{mcelreath_statistical_2020,
	title        = {Statistical {Rethinking}: {A} {Bayesian} course with examples in {R} and {Stan}},
	author       = {McElreath, Richard},
	year         = 2020,
	publisher    = {CRC Press},
	edition      = {Second}
}
@book{mcelreath_statistical_2020,
	title        = {Statistical {Rethinking}: {A} {Bayesian} course with examples in {R} and {Stan}},
	author       = {McElreath, Richard},
	year         = 2020,
	publisher    = {CRC Press},
	edition      = {Second}
}
@article{mcelreath2018long,
	title        = {A long-form research program in human behavior, ecology, and culture},
	author       = {McElreath, Richard},
	year         = 2018,
	journal      = {Max Planck Institute White Paper},
	url          = {https://www.eva.mpg.de/fileadmin/content_files/staff/richard_mcelreath/pdf/HBEC_whitepaper.pdf}
}
@article{mckay_evolution_2009,
	title        = {The evolution of misbelief},
	author       = {McKay, Ryan T. and Dennett, Daniel C.},
	year         = 2009,
	month        = dec,
	journal      = {The Behavioral and Brain Sciences},
	volume       = 32,
	number       = 6,
	pages        = {493--510; discussion 510--561},
	doi          = {10.1017/S0140525X09990975},
	issn         = {1469-1825},
	abstract     = {From an evolutionary standpoint, a default presumption is that true beliefs are adaptive and misbeliefs maladaptive. But if humans are biologically engineered to appraise the world accurately and to form true beliefs, how are we to explain the routine exceptions to this rule? How can we account for mistaken beliefs, bizarre delusions, and instances of self-deception? We explore this question in some detail. We begin by articulating a distinction between two general types of misbelief: those resulting from a breakdown in the normal functioning of the belief formation system (e.g., delusions) and those arising in the normal course of that system's operations (e.g., beliefs based on incomplete or inaccurate information). The former are instances of biological dysfunction or pathology, reflecting "culpable" limitations of evolutionary design. Although the latter category includes undesirable (but tolerable) by-products of "forgivably" limited design, our quarry is a contentious subclass of this category: misbeliefs best conceived as design features. Such misbeliefs, unlike occasional lucky falsehoods, would have been systematically adaptive in the evolutionary past. Such misbeliefs, furthermore, would not be reducible to judicious - but doxastically noncommittal - action policies. Finally, such misbeliefs would have been adaptive in themselves, constituting more than mere by-products of adaptively biased misbelief-producing systems. We explore a range of potential candidates for evolved misbelief, and conclude that, of those surveyed, only positive illusions meet our criteria.},
	language     = {eng},
	pmid         = 20105353,
	keywords     = {Adaptation, Psychological, Biological Evolution, Culture, Deception, Delusions, Humans, Psychological Theory, Religion and Psychology},
	file         = {Accepted Version:C\:\\Users\\au479924\\Zotero\\storage\\35XK2ELI\\McKay and Dennett - 2009 - The evolution of misbelief.pdf:application/pdf}
}
@article{Mckay2014,
	title        = {{Religion and Morality}},
	author       = {McKay, Ryan and Whitehouse, Harvey},
	year         = 2014,
	journal      = {Psychological Bulletin},
	doi          = {10.1037/a0038455},
	issn         = {1939-1455},
	keywords     = {2008,and deliberately to implant,cognitive science of religion,cultural evolution,faith can be very,for people to be,god,it into,it is simply impossible,laura schlessinger,moral foundations theory,moral without religion or,prosocial behavior,quoted in zuckerman,very dangerous},
	mendeley-groups = {Morality}
}
@article{mcnamara_gods_2021,
	title        = {God's mind on morality},
	author       = {McNamara, Rita Anne and Senanayake, Rebekah and Willard, Aiyana K. and Henrich, Joseph},
	year         = 2021,
	journal      = {Evolutionary Human Sciences},
	volume       = 3,
	pages        = {E6},
	doi          = {10.1017/ehs.2021.1},
	issn         = {2513-843X},
	language     = {en},
	keywords     = {cognitive anthropology, cultural evolution, culture and cognition, culture cognition co-evolution, Moral reasoning, social cognition, supernatural agent belief},
	file         = {Full Text PDF:C\:\\Users\\au479924\\Zotero\\storage\\8BCH4TAA\\McNamara et al. - 2021 - God's mind on morality.pdf:application/pdf;Snapshot:C\:\\Users\\au479924\\Zotero\\storage\\ESFWL6ZR\\53C5F1DFAD331EEE3430536C0307163F.html:text/html}
}
@article{mcnamara_minds_2020,
	title        = {Minds of gods and human cognitive constraints: socio-ecological context shapes belief},
	shorttitle   = {Minds of gods and human cognitive constraints},
	author       = {McNamara, Rita A. and Purzycki, Benjamin Grant},
	year         = 2020,
	month        = jul,
	journal      = {Religion, Brain \& Behavior},
	volume       = 10,
	number       = 3,
	pages        = {223--238},
	doi          = {10.1080/2153599X.2019.1678510},
	issn         = {2153-599X},
	urldate      = {2020-09-10},
	keywords     = {cultural evolution, Dual Processes, supernatural agent beliefs, Supernatural punishment},
	file         = {Full Text PDF:C\:\\Users\\au479924\\Zotero\\storage\\N4E3TANA\\McNamara and Purzycki - 2020 - Minds of gods and human cognitive constraints soc.pdf:application/pdf;Snapshot:C\:\\Users\\au479924\\Zotero\\storage\\KMY8LCY2\\2153599X.2019.html:text/html}
}
@article{mcnamara_minds_2020,
	title        = {Minds of gods and human cognitive constraints: socio-ecological context shapes belief},
	shorttitle   = {Minds of gods and human cognitive constraints},
	author       = {McNamara, Rita A. and Purzycki, Benjamin Grant},
	year         = 2020,
	month        = jul,
	journal      = {Religion, Brain \& Behavior},
	volume       = 10,
	number       = 3,
	pages        = {223--238},
	doi          = {10.1080/2153599X.2019.1678510},
	issn         = {2153-599X},
	url          = {https://doi.org/10.1080/2153599X.2019.1678510},
	urldate      = {2020-09-10},
	keywords     = {cultural evolution, Dual Processes, supernatural agent beliefs, Supernatural punishment},
	file         = {Full Text PDF:C\:\\Users\\au479924\\Zotero\\storage\\N4E3TANA\\McNamara and Purzycki - 2020 - Minds of gods and human cognitive constraints soc.pdf:application/pdf;Snapshot:C\:\\Users\\au479924\\Zotero\\storage\\KMY8LCY2\\2153599X.2019.html:text/html}
}

@article{mcnamara_supernatural_2016,
	title        = {Supernatural punishment, in-group biases, and material insecurity: Experiments and ethnography from {Yasawa}, {Fiji}},
	shorttitle   = {Supernatural punishment, in-group biases, and material insecurity},
	author       = {McNamara, Rita Anne and Norenzayan, Ara and Henrich, Joseph},
	year         = 2016,
	month        = jan,
	journal      = {Religion, Brain \& Behavior},
	volume       = 6,
	number       = 1,
	pages        = {34--55},
	issn         = {2153-599X, 2153-5981},
	url          = {http://www.tandfonline.com/doi/full/10.1080/2153599X.2014.921235},
	urldate      = {2020-11-09},
	language     = {en},
	file         = {McNamara et al. - 2016 - Supernatural punishment, in-group biases, and mate.pdf:C\:\\Users\\au479924\\Zotero\\storage\\6G5AXL9N\\McNamara et al. - 2016 - Supernatural punishment, in-group biases, and mate.pdf:application/pdf}
}
@phdthesis{mcnamara_when_2012,
	title        = {{WHEN} {DOES} {IT} {MATTER} {THAT} {GOD} {IS} {WATCHING}?: {DIFFERENTIAL} {EFFECTS} {OF} {LARGE} {AND} {SMALL} {GODS} {ON} {CHEATING} {AS} {A} {FUNCTION} {OF} {MATERIAL} {INSECURITY} {IN} {YASAWA}, {FIJI}},
	author       = {McNamara, Rita Anne},
	year         = 2012,
	language     = {en},
	school       = {THE UNIVERSITY OF BRITISH COLUMBIA},
	file         = {Mcnamara - WHEN DOES IT MATTER THAT GOD IS WATCHING DIFFERE.pdf:C\:\\Users\\au479924\\Zotero\\storage\\Q7WE59DA\\Mcnamara - WHEN DOES IT MATTER THAT GOD IS WATCHING DIFFERE.pdf:application/pdf}
}
@article{mcnamara2018jesus,
	title        = {Jesus vs. the ancestors: how specific religious beliefs shape prosociality on {Yasawa Island, Fiji}},
	author       = {McNamara, Rita Anne and Henrich, Joseph},
	year         = 2018,
	journal      = {Religion, Brain \& Behavior},
	publisher    = {Taylor \& Francis},
	volume       = 8,
	number       = 2,
	pages        = {185--204}
}
@article{mcnamara2021,
	title        = {Early {Plant} {Learning} in {Fiji}},
	author       = {McNamara, Rita Anne and Wertz, Annie E.},
	year         = 2021,
	month        = mar,
	journal      = {Human Nature},
	volume       = 32,
	number       = 1,
	pages        = {115--149},
	doi          = {10.1007/s12110-021-09389-6},
	issn         = {1936-4776},
	url          = {https://doi.org/10.1007/s12110-021-09389-6},
	abstract     = {Recent work with infants suggests that plant foraging throughout evolutionary history has shaped the design of the human mind. Infants in Germany and the US avoid touching plants and engage in more social looking toward adults before touching them. This combination of behavioral avoidance and social looking strategies enables safe and rapid social learning about plant properties within the first two years of life. Here, we explore how growing up in a context that requires frequent interaction with plants shapes children’s responses with the participation of communities in rural Fiji. We conducted two interviews with adults and a behavioral study with children. The adult interviews map the plant learning landscape in these communities and provide context for the child study. The child study used a time-to-touch paradigm to examine whether 6- to 48-month-olds (N = 33) in participating communities exhibit avoidance behaviors and social looking patterns that are similar to, or different from, those of German and American infants. Our adult interview results confirmed that knowledge about daily and medicinal uses of plants is widely known throughout the communities, and children are given many opportunities to informally learn about plants. The results of the child behavioral study suggest that young Fijian children, like German and American infants, are reluctant to reach for novel artificial plants and are fastest to interact with familiar household items and shells. In contrast to German and American infants, Fijian children also quickly reached for familiar real plants and did not engage in differential social looking before touching them. These results suggest that cultural contexts flexibly shape the development of plant-relevant cognitive design.}
}
@article{menezes_parametric_2021,
	title        = {A parametric quantile regression approach for modelling zero-or-one inflated double bounded data},
	author       = {Menezes, André F. B. and Mazucheli, Josmar and Bourguignon, Marcelo},
	year         = 2021,
	journal      = {Biometrical Journal},
	volume       = 63,
	number       = 4,
	pages        = {841--858},
	doi          = {10.1002/bimj.202000126},
	issn         = {1521-4036},
	url          = {https://onlinelibrary.wiley.com/doi/abs/10.1002/bimj.202000126},
	urldate      = {2021-11-04},
	abstract     = {Over the last decades, the challenges in applied regression have been changing considerably, and full probabilistic modeling rather than predicting just means is crucial in many applications. Motivated by two applications where the response variable is observed on the unit-interval and inflated at zero or one, we propose a parametric quantile regression considering the unit-Weibull distribution. In particular, we are interested in quantifying the influence of covariates on the quantiles of the response variable. The maximum likelihood method is used for parameters estimation. Monte Carlo simulations reveal that the maximum likelihood estimators are nearly unbiased and consistent. Also, we define a residual analysis to assess the goodness of fit.},
	language     = {en},
	keywords     = {parametric quantile regression, proportions, unit-Weibull distribution, zero-or-one inflated models},
	file         = {Full Text PDF:C\:\\Users\\au479924\\Zotero\\storage\\U264CN4E\\Menezes et al. - 2021 - A parametric quantile regression approach for mode.pdf:application/pdf;Snapshot:C\:\\Users\\au479924\\Zotero\\storage\\4FKAZDXC\\bimj.html:text/html}
}
@article{mesterton2003landmarks,
	title        = {Landmarks in territory partitioning: A strategically stable convention?},
	author       = {Mesterton-Gibbons, Michael and Adams, Eldridge S},
	year         = 2003,
	journal      = {The American Naturalist},
	publisher    = {The University of Chicago Press},
	volume       = 161,
	number       = 5,
	pages        = {685--697},
	date-added   = {2020-08-02 09:41:53 +0000},
	date-modified = {2020-08-02 09:41:53 +0000}
}
@article{meyer-rochow_food_2009,
	title        = {Food taboos: their origins and purposes},
	shorttitle   = {Food taboos},
	author       = {Meyer-Rochow, Victor Benno},
	year         = 2009,
	month        = jun,
	journal      = {Journal of Ethnobiology and Ethnomedicine},
	volume       = 5,
	number       = 1,
	pages        = 18,
	doi          = {10.1186/1746-4269-5-18},
	issn         = {1746-4269},
	url          = {https://doi.org/10.1186/1746-4269-5-18},
	urldate      = {2021-08-04},
	language     = {en},
	file         = {Springer Full Text PDF:C\:\\Users\\au479924\\Zotero\\storage\\7PU8BVFA\\Meyer-Rochow - 2009 - Food taboos their origins and purposes.pdf:application/pdf}
}
@misc{mikkola2021prior,
	title        = {Prior knowledge elicitation: The past, present, and future},
	author       = {Petrus Mikkola and Osvaldo A. Martin and Suyog Chandramouli and Marcelo Hartmann and Oriol Abril Pla and Owen Thomas and Henri Pesonen and Jukka Corander and Aki Vehtari and Samuel Kaski and Paul-Christian Bürkner and Arto Klami},
	year         = 2021,
	eprint       = {2112.01380},
	archiveprefix = {arXiv},
	primaryclass = {stat.ME}
}
@article{mitkidis2017effects,
	title        = {The effects of extreme rituals on moral behavior: The performers-observers gap hypothesis},
	author       = {Mitkidis, Panagiotis and Ayal, Shahar and Shalvi, Shaul and Heimann, Katrin and Levy, Gabriel and Kyselo, Miriam and Wallot, Sebastian and Ariely, Dan and Roepstorff, Andreas},
	year         = 2017,
	journal      = {Journal of Economic Psychology},
	publisher    = {Elsevier},
	volume       = 59,
	pages        = {1--7}
}
@article{moller_beyond_2020,
	title        = {Beyond the {Socially} {Desirable}: {Longitudinal} {Evidence} on {Individual} {Prayer}-{Wellbeing} {Associations}},
	shorttitle   = {Beyond the {Socially} {Desirable}},
	author       = {Møller, Anne Buch and Pedersen, Heidi Frølund and Ørnbøl, Eva and Jensen, Jens Søndergaard and Purzycki, Benjamin Grant and Schjoedt, Uffe},
	year         = 2020,
	month        = oct,
	journal      = {The International Journal for the Psychology of Religion},
	volume       = 30,
	number       = 4,
	pages        = {275--287},
	doi          = {10.1080/10508619.2020.1753330},
	issn         = {1050-8619},
	urldate      = {2021-02-03},
	file         = {Full Text PDF:C\:\\Users\\au479924\\Zotero\\storage\\JN3KTEYV\\Møller et al. - 2020 - Beyond the Socially Desirable Longitudinal Eviden.pdf:application/pdf;Snapshot:C\:\\Users\\au479924\\Zotero\\storage\\CPAGKKS7\\10508619.2020.html:text/html}
}
@book{morgan2015counterfactuals,
	title        = {Counterfactuals and Causal Inference},
	author       = {Morgan, Stephen L and Winship, Christopher},
	year         = 2015,
	publisher    = {Cambridge University Press}
}
@book{morgan2015counterfactuals,
	title        = {Counterfactuals and causal inference},
	author       = {Morgan, Stephen L and Winship, Christopher},
	year         = 2015,
	publisher    = {Cambridge University Press}
}
@book{morgan2015counterfactuals,
	title        = {Counterfactuals and Causal Inference},
	author       = {Morgan, Stephen L and Winship, Christopher},
	year         = 2015,
	publisher    = {Cambridge University Press},
	address      = {Cambridge}
}
@phdthesis{morgan2019religious,
	title        = {Religious engagement and varieties of self-regulation: broadening beyond belief and restraint},
	author       = {Morgan, Jonathan Ross},
	year         = 2019,
	school       = {Boston University}
}
@article{moya2015different,
	title        = {Different selection pressures give rise to distinct ethnic phenomena: A functionalist framework with illustrations from the Peruvian Altiplano},
	author       = {Moya, Cristina and Boyd, Robert},
	year         = 2015,
	journal      = {Human Nature},
	publisher    = {Springer},
	volume       = 26,
	pages        = {1--27}
}
@book{murdock_our_1934,
	title        = {Our primitive contemporaries},
	author       = {Murdock, G. P.},
	year         = 1934,
	publisher    = {Macmillan},
	address      = {Oxford, England},
	series       = {Our primitive contemporaries},
	note         = {Pages: 636},
	file         = {Snapshot:C\:\\Users\\au479924\\Zotero\\storage\\683Y7984\\1934-02192-000.html:text/html}
}
@article{murdock1969standard,
	title        = {Standard cross-cultural sample},
	author       = {Murdock, George P and White, Douglas R},
	year         = 1969,
	journal      = {Ethnology},
	publisher    = {JSTOR},
	volume       = 8,
	number       = 4,
	pages        = {329--369}
}
@article{murray2009costly,
	title        = {Costly signaling and the origin of religion},
	author       = {Murray, Michael and Moore, Lyn},
	year         = 2009,
	journal      = {Journal of Cognition and Culture},
	publisher    = {Brill},
	volume       = 9,
	number       = {3-4},
	pages        = {225--245}
}
@article{muthukrishna_corrupting_2017,
	title        = {Corrupting cooperation and how anti-corruption strategies may backfire},
	author       = {Muthukrishna, Michael and Francois, Patrick and Pourahmadi, Shayan and Henrich, Joseph},
	year         = 2017,
	month        = jul,
	journal      = {Nature Human Behaviour},
	volume       = 1,
	number       = 7,
	pages        = {0138},
	doi          = {10.1038/s41562-017-0138},
	issn         = {2397-3374},
	url          = {http://www.nature.com/articles/s41562-017-0138},
	urldate      = {2021-09-02},
	language     = {en},
	file         = {Muthukrishna et al. - 2017 - Corrupting cooperation and how anti-corruption str.pdf:C\:\\Users\\au479924\\Zotero\\storage\\R8NHW59L\\Muthukrishna et al. - 2017 - Corrupting cooperation and how anti-corruption str.pdf:application/pdf}
}
@article{naimi2017introduction,
	title        = {An introduction to g methods},
	author       = {Naimi, Ashley I and Cole, Stephen R and Kennedy, Edward H},
	year         = 2017,
	journal      = {International Journal of Epidemiology},
	publisher    = {Oxford University Press},
	volume       = 46,
	number       = 2,
	pages        = {756--762}
}
@article{nehrbass_dealing_2011,
	title        = {Dealing with {Disaster}: {Critical} {Contextualization} of {Misfortune} in an {Animistic} {Setting}: {Dealing} with {Disaster}},
	shorttitle   = {Dealing with {Disaster}},
	author       = {Nehrbass, Kenneth},
	year         = 2011,
	month        = oct,
	journal      = {Missiology},
	volume       = 39,
	number       = 4,
	pages        = {459--471},
	doi          = {10.1177/009182961103900404},
	issn         = {0091-8296},
	urldate      = {2020-09-09},
	abstract     = {Tribal peoples make sense of their world by formulating supernatural explanations for misfortunes that befall them. At times, their explanations are at odds with biblical theology. The author held “sickness workshops” in order to engage the host culture in critical contextualization of misfortune. This article reports on some of the salient findings from those workshops, including (1) the sociological function of tribal discussions about misfortune, (2) an emic1 conceptualization of misfortune causation, and (3) ideas for engaging the national church on issues surrounding misfortune, such as local cosmology, dreams, retribution, and the breaking of taboos.},
	language     = {en},
	file         = {SAGE PDF Full Text:C\:\\Users\\au479924\\Zotero\\storage\\UWTMSW5D\\Nehrbass - 2011 - Dealing with Disaster Critical Contextualization .pdf:application/pdf}
}
@article{nettle_life-history,
	title        = {Life-history theory in psychology and evolutionary biology: one research programme or two?},
	shorttitle   = {Life-history theory in psychology and evolutionary biology},
	author       = {Nettle, Daniel and Frankenhuis, Willem E.},
	year         = 2020,
	month        = jul,
	journal      = {Philosophical Transactions of the Royal Society B: Biological Sciences},
	volume       = 375,
	number       = 1803,
	pages        = 20190490,
	doi          = {10.1098/rstb.2019.0490},
	issn         = {0962-8436, 1471-2970},
	urldate      = {2020-10-01},
	language     = {en},
	file         = {Nettle and Frankenhuis - 2020 - Life-history theory in psychology and evolutionary.pdf:C\:\\Users\\au479924\\Zotero\\storage\\AFPUKQSU\\Nettle and Frankenhuis - 2020 - Life-history theory in psychology and evolutionary.pdf:application/pdf}
}
@article{nettle_watching_2013,
	title        = {The watching eyes effect in the {Dictator} {Game}: {I}t's not how much you give, it's being seen to give something},
	shorttitle   = {The watching eyes effect in the {Dictator} {Game}},
	author       = {Nettle, Daniel and Harper, Zoe and Kidson, Adam and Stone, Rosie and Penton-Voak, Ian S. and Bateson, Melissa},
	year         = 2013,
	month        = jan,
	journal      = {Evolution and Human Behavior},
	volume       = 34,
	number       = 1,
	pages        = {35--40},
	doi          = {10.1016/j.evolhumbehav.2012.08.004},
	issn         = {1090-5138},
	urldate      = {2014-09-26},
	keywords     = {Behavioral economics, Cooperation, Dictator game, Generosity, Watching eyes}
}
@book{nisbettcohenculture,
	title        = {Culture of honor: The psychology of violence in the South},
	author       = {Nisbett, Richard E and Cohen, Dov},
	year         = 1996,
	publisher    = {Routledge}
}
@article{Norenzayan:2012wt,
	title        = {{Mentalizing Deficits Constrain Belief in a Personal God}},
	author       = {Norenzayan, Ara and Gervais, Will M and Trzesniewski, Kali H.},
	year         = 2012,
	journal      = {PLoS ONE},
	volume       = 7,
	number       = 5,
	pages        = {e36880},
	annote       = {doi:10.1371/journal.pone.0036880}
}
@article{norenzayan2012mentalizing,
	title        = {Mentalizing deficits constrain belief in a personal God},
	author       = {Norenzayan, Ara and Gervais, Will M and Trzesniewski, Kali H},
	year         = 2012,
	journal      = {PloS one},
	publisher    = {Public Library of Science},
	volume       = 7,
	number       = 5,
	pages        = {e36880}
}
@book{norenzayan2013big,
	title        = {Big Gods: How Religion Transformed Cooperation and Conflict},
	author       = {Norenzayan, Ara},
	year         = 2013,
	publisher    = {Princeton University Press}
}
@article{norenzayan2015big,
	title        = {Big questions about big Gods: Response and discussion},
	author       = {Norenzayan, Ara},
	year         = 2015,
	journal      = {Religion, Brain \& Behavior},
	publisher    = {Taylor \& Francis},
	volume       = 5,
	number       = 4,
	pages        = {327--342}
}
@article{norenzayan2016authors,
	title        = {Parochial prosocial religions: Historical and contemporary evidence for a cultural evolutionary process},
	author       = {Norenzayan, Ara and Shariff, Azim F and Gervais, Will M and Willard, Aiyana K and McNamara, Rita A and Slingerland, Edward and Henrichf, Joseph},
	year         = 2016,
	journal      = {Behavioral and Brain Sciences},
	volume       = 39,
	pages        = 43
}
@article{norenzayan2016cultural,
	title        = {The cultural evolution of prosocial religions},
	author       = {Norenzayan, Ara and Shariff, Azim F and Gervais, Will M and Willard, Aiyana K and McNamara, Rita A and Slingerland, Edward and Henrich, Joseph},
	year         = 2016,
	journal      = {Behavioral and brain sciences},
	publisher    = {Cambridge University Press},
	volume       = 39
}
@book{norris_sacred_2011,
	title        = {Sacred and {{Secular}}: {{Religion}} and {{Politics Worldwide}}},
	shorttitle   = {Sacred and {{Secular}}},
	author       = {Norris, Pippa and Inglehart, Ronald},
	year         = 2011,
	publisher    = {{Cambridge University Press}},
	address      = {{Cambridge}},
	isbn         = {978-1-107-64837-1},
	language     = {English}
}
@book{north_institutions_1990,
	title        = {Institutions, {Institutional} {Change} and {Economic} {Performance}},
	author       = {North, Douglass C.},
	year         = 1990,
	publisher    = {Cambridge University Press},
	address      = {Cambridge},
	isbn         = {978-0-521-39734-6},
	note         = {Google-Books-ID: oFnWbTqgNPYC},
	language     = {en},
	keywords     = {Political Science / General, Business \& Economics / Economics / General, Political Science / Public Policy / Economic Policy}
}
@article{north_institutions_1991,
	title        = {Institutions},
	author       = {North, Douglass C.},
	year         = 1991,
	month        = mar,
	journal      = {Journal of Economic Perspectives},
	volume       = 5,
	number       = 1,
	pages        = {97--112},
	doi          = {10.1257/jep.5.1.97},
	issn         = {0895-3309},
	url          = {https://www.aeaweb.org/articles?id=10.1257/jep.5.1.97},
	urldate      = {2020-06-22},
	language     = {en},
	keywords     = {Microeconomics: General, Analysis of Collective Decision-Making: General, Organizational Behavior, Property Rights, Transaction Costs},
	file         = {Full Text PDF:C\:\\Users\\Benjamin\\AppData\\Roaming\\Mozilla\\Firefox\\Profiles\\IXXya5.default\\zotero\\storage\\WY75H2U7\\North - 1991 - Institutions.pdf:application/pdf;Snapshot:C\:\\Users\\Benjamin\\AppData\\Roaming\\Mozilla\\Firefox\\Profiles\\IXXya5.default\\zotero\\storage\\YEZZATIT\\articles.html:text/html}
}
@article{northover_artificial_2017,
	title        = {Artificial surveillance cues do not increase generosity: {T}wo meta-analyses},
	shorttitle   = {Artificial surveillance cues do not increase generosity},
	author       = {Northover, Stefanie B. and Pedersen, William C. and Cohen, Adam B. and Andrews, Paul W.},
	year         = 2017,
	month        = jan,
	journal      = {Evolution and Human Behavior},
	volume       = 38,
	number       = 1,
	pages        = {144--153},
	doi          = {10.1016/j.evolhumbehav.2016.07.001},
	issn         = {1090-5138},
	urldate      = {2017-04-13},
	keywords     = {Cues of being watched, Eyespots, Generosity, meta-analysis, Observation cues, Surveillance cues},
	file         = {ScienceDirect Full Text PDF:D\:\\Users\\benjamin_purzycki\\AppData\\Roaming\\Mozilla\\Firefox\\Profiles\\uodopfd1.default\\zotero\\storage\\EG6G4RIM\\Northover et al. - 2017 - Artificial surveillance cues do not increase gener.pdf:application/pdf;ScienceDirect Snapshot:D\:\\Users\\benjamin_purzycki\\AppData\\Roaming\\Mozilla\\Firefox\\Profiles\\uodopfd1.default\\zotero\\storage\\Q5TD2H7E\\S1090513816301350.html:text/html}
}
@article{northover_effect_nodate,
	title        = {Effect of artificial surveillance cues on reported moral judgment: {Experimental} failures to replicate and two meta-analyses},
	shorttitle   = {Effect of artificial surveillance cues on reported moral judgment},
	author       = {Northover, Stefanie B. and Pedersen, William C. and Cohen, Adam B. and Andrews, Paul W.},
	year         = 2017,
	journal      = {Evolution and Human Behavior},
	volume       = 38,
	number       = 5,
	pages        = {561--571},
	doi          = {10.1016/j.evolhumbehav.2016.12.003},
	issn         = {1879-0607(Electronic),1090-5138(Print)},
	abstract     = {Several papers have reported that artificial surveillance cues, such as images of watching eyes, cause anonymous participants to behave as if they are actually under surveillance, thus increasing moral behavior. In a series of four experiments, we found no evidence that artificial surveillance cues impact reported moral judgment, self-rated possession of positive traits, or religiosity. Two small meta-analyses, both comprising six experiments investigating the effect of artificial surveillance cues on moral judgment, provided mixed conclusions. One meta-analysis produced a mean effect size not significantly different from zero and the other produced a mean effect size on the edge of significance. On the whole, artificial surveillance cues have inconsistent effects, or possibly no effect, on moral outcomes. (PsycINFO Database Record (c) 2018 APA, all rights reserved)},
	keywords     = {Cues, Judgment, Morality, Observers, Religiosity},
	file         = {Snapshot:C\:\\Users\\au479924\\Zotero\\storage\\BNYJDJ5V\\2017-01024-001.html:text/html}
}
@article{ospina_general_2012,
	title        = {A general class of zero-or-one inflated beta regression models},
	author       = {Ospina, Raydonal and Ferrari, Silvia L. P.},
	year         = 2012,
	month        = jun,
	journal      = {Computational Statistics \& Data Analysis},
	volume       = 56,
	number       = 6,
	pages        = {1609--1623},
	doi          = {10.1016/j.csda.2011.10.005},
	issn         = {0167-9473},
	url          = {https://www.sciencedirect.com/science/article/pii/S0167947311003628},
	urldate      = {2021-02-26},
	language     = {en},
	keywords     = {Continuous proportions, Diagnostics, Fractional data, Maximum likelihood estimation, Residuals, Zero-or-one inflated beta distribution},
	file         = {ScienceDirect Full Text PDF:C\:\\Users\\au479924\\Zotero\\storage\\9MJSWRMB\\Ospina and Ferrari - 2012 - A general class of zero-or-one inflated beta regre.pdf:application/pdf}
}
@article{ostrom_general_2009,
	title        = {A {General} {Framework} for {Analyzing} {Sustainability} of {Social}-{Ecological} {Systems}},
	author       = {Ostrom, Elinor},
	year         = 2009,
	month        = jul,
	journal      = {Science},
	volume       = 325,
	number       = 5939,
	pages        = {419--422},
	doi          = {10.1126/science.1172133},
	issn         = {0036-8075, 1095-9203},
	urldate      = {2020-11-18},
	copyright    = {Copyright © 2009, American Association for the Advancement of Science},
	note         = {Publisher: American Association for the Advancement of Science Section: Perspective},
	language     = {en},
	pmid         = 19628857,
	file         = {Snapshot:C\:\\Users\\au479924\\Zotero\\storage\\KGBDXQY2\\419.html:text/html;Ostrom - 2009 - A General Framework for Analyzing Sustainability o.pdf:C\:\\Users\\au479924\\Zotero\\storage\\AA6N27HD\\Ostrom - 2009 - A General Framework for Analyzing Sustainability o.pdf:application/pdf;science.1172133.pdf:C\:\\Users\\au479924\\Zotero\\storage\\R2HH6S8C\\science.1172133.pdf:application/pdf}
}
@book{ostrom1990governing,
	title        = {Governing the commons: The evolution of institutions for collective action},
	author       = {Ostrom, Elinor},
	year         = 2015,
	publisher    = {Cambridge university press}
}
@incollection{panter_psychometrics_1992,
	title        = {The {Psychometrics} of {Order} {Effects}},
	author       = {Panter, Abigail T. and Tanaka, Jeffrey S. and Wellens, Tracy R.},
	year         = 1992,
	booktitle    = {Context {Effects} in {Social} and {Psychological} {Research}},
	publisher    = {Springer},
	address      = {New York, NY},
	pages        = {249--264},
	doi          = {10.1007/978-1-4612-2848-6_17},
	isbn         = {978-1-4612-2848-6},
	url          = {https://doi.org/10.1007/978-1-4612-2848-6_17},
	urldate      = {2021-09-06},
	abstract     = {The chapters in this volume and its predecessor (Hippler, Schwarz, \& Sudman, 1987) attest to a broad interest in item-order effects. A better understanding of their causes and implications has come from perspectives in cognitive psychology, social cognition, and survey methodology. The importance of contemporary psychometric theory for evaluating order effects has been overlooked. We believe that recognition of psychometric contributions can help researchers better understand item-order effects. One obstacle faced thus far has been that many of the latest psychometric developments have not been readily accessible (or comprehensible) to researchers in this area. The goal of this chapter is to show how such contributions logically relate to testing and interpreting item-order effects. In doing this, we define some necessary preconditions that should exist for the effects obtained to date, and for those obtained in future research, to be interpreted unambiguously.},
	language     = {en},
	editor       = {Schwarz, Norbert and Sudman, Seymour},
	keywords     = {Classical Test Theory, General Social Survey, Item Difficulty, Item Response Theory, Order Effect}
}
@article{pargament1998patterns,
	title        = {Patterns of positive and negative religious coping with major life stressors},
	author       = {Pargament, Kenneth I and Smith, Bruce W and Koenig, Harold G and Perez, Lisa},
	year         = 1998,
	journal      = {Journal for the scientific study of religion},
	publisher    = {JSTOR},
	pages        = {710--724}
}
@article{pazhoohi_religious_2017,
	title        = {Religious {Veiling} as a {Mate}-{Guarding} {Strategy}: {Effects} of {Environmental} {Pressures} on {Cultural} {Practices}},
	shorttitle   = {Religious {Veiling} as a {Mate}-{Guarding} {Strategy}},
	author       = {Pazhoohi, Farid and Lang, Martin and Xygalatas, Dimitris and Grammer, Karl},
	year         = 2017,
	month        = jun,
	journal      = {Evolutionary Psychological Science},
	volume       = 3,
	number       = 2,
	pages        = {118--124},
	doi          = {10.1007/s40806-016-0079-z},
	issn         = {2198-9885},
	urldate      = {2020-09-09},
	language     = {en},
	file         = {Pazhoohi et al. - 2017 - Religious Veiling as a Mate-Guarding Strategy Eff.pdf:C\:\\Users\\au479924\\Zotero\\storage\\DP5CX2JP\\Pazhoohi et al. - 2017 - Religious Veiling as a Mate-Guarding Strategy Eff.pdf:application/pdf}
}
@book{pearl2016causal,
	title        = {Causal inference in statistics: A primer},
	author       = {Pearl, Judea and Glymour, Madelyn and Jewell, Nicholas P},
	year         = 2016,
	publisher    = {John Wiley \& Sons}
}
@book{pearl2016causal,
	title        = {Causal Inference in Statistics: A Primer},
	author       = {Pearl, Judea and Glymour, Madelyn and Jewell, Nicholas P},
	year         = 2016,
	publisher    = {John Wiley and Sons},
	address      = {West Sussex}
}
@article{penn_lack_2007,
	title        = {On the lack of evidence that non-human animals possess anything remotely resembling a ‘theory of mind’},
	author       = {Penn, Derek C. and Povinelli, Daniel J.},
	year         = 2007,
	journal      = {Philosophical Transactions of the Royal Society, B},
	volume       = 362,
	pages        = {731--744},
	url          = {http://rstb.royalsocietypublishing.org.ezproxy.lib.uconn.edu/content/362/1480/731.full.pdf+html?frame=header},
	urldate      = {2009-11-15}
}
@article{Penn:2007br,
	title        = {{On the lack of evidence that non-human animals possess anything remotely resembling a 'theory of mind'}},
	author       = {Penn, Derek C and Povinelli, D J},
	year         = 2007,
	month        = apr,
	journal      = {Philosophical Transactions of the Royal Society B: Biological Sciences},
	volume       = 362,
	number       = 1480,
	pages        = {731--744}
}
@article{peoples_hunter-gatherers_2016,
	title        = {Hunter-{Gatherers} and the {Origins} of {Religion}},
	author       = {Peoples, Hervey C. and Duda, Pavel and Marlowe, Frank W.},
	year         = 2016,
	month        = sep,
	journal      = {Human Nature},
	volume       = 27,
	number       = 3,
	pages        = {261--282},
	doi          = {10.1007/s12110-016-9260-0},
	issn         = {1936-4776},
	url          = {https://doi.org/10.1007/s12110-016-9260-0},
	urldate      = {2020-04-15},
	language     = {en},
	file         = {Springer Full Text PDF:C\:\\Users\\au479924\\Zotero\\storage\\IVJIG678\\Peoples et al. - 2016 - Hunter-Gatherers and the Origins of Religion.pdf:application/pdf}
}
@article{peoples2012subsistence,
	title        = {Subsistence and the evolution of religion},
	author       = {Peoples, Hervey C and Marlowe, Frank W},
	year         = 2012,
	journal      = {Human Nature},
	publisher    = {Springer},
	volume       = 23,
	number       = 3,
	pages        = {253--269}
}
@book{pew_research_center_religion_2016,
	title        = {Religion and Education around the world: {Large} Gaps in Education Levels Persist, but All Faiths Are Making Gains - Particularly among Women},
	shorttitle   = {Religion and Education around the World},
	author       = {{Pew Research Center}},
	year         = 2016,
	isbn         = {978-0-9974190-1-6},
	note         = {OCLC: 968707242},
	language     = {en},
	file         = {/Users/adambaimel/Zotero/storage/5YKYBNUB/Pew Research Center - 2016 - Religion and education around the world large gap.pdf}
}
@article{PIAZZA2011311,
	title        = {“{Princess Alice is watching you}”: Children’s belief in an invisible person inhibits cheating},
	author       = {Jared Piazza and Jesse M. Bering and Gordon Ingram},
	year         = 2011,
	journal      = {Journal of Experimental Child Psychology},
	volume       = 109,
	number       = 3,
	pages        = {311--320},
	doi          = {http://dx.doi.org/10.1016/j.jecp.2011.02.003},
	issn         = {0022-0965},
	keywords     = {Supernatural beliefs},
	keywords     = {Cheating},
	keywords     = {Rule following},
	keywords     = {Moral development},
	keywords     = {Inhibitory control},
	keywords     = {Invisible}
}
@book{pigs_ancestors,
	title        = {Pigs for the ancestors: Ritual in the ecology of a New Guinea people},
	author       = {Rappaport, Roy A.},
	year         = 1968,
	publisher    = {New Haven: Yale University Press},
	pages        = {xx, 311 p.},
	type         = {Book},
	language     = {English},
	subjects     = {Maring (Papua New Guinean people); Traditional farming -- Papua New Guinea.; Human ecology -- Papua New Guinea.}
}
@article{pisor2020preferences,
	title        = {Preferences and constraints: the value of economic games for studying human behaviour},
	author       = {Pisor, Anne C and Gervais, Matthew M and Purzycki, Benjamin G and Ross, Cody T},
	year         = 2020,
	journal      = {Royal Society open science},
	publisher    = {The Royal Society},
	volume       = 7,
	number       = 6,
	pages        = 192090
}
@article{placek2022moralizing,
	title        = {Moralizing gods, local gods, and complexity in Hindu god concepts: evidence from South India},
	author       = {Placek, Caitlyn and Lightner, Aaron},
	year         = 2022,
	journal      = {Religion, Brain \& Behavior},
	publisher    = {Taylor \& Francis},
	volume       = 12,
	number       = {1-2},
	pages        = {97--115}
}
@article{power2015hadza,
	title        = {Hadza gender rituals--epeme and maitoko--considered as counterparts},
	author       = {Power, Camilla},
	year         = 2015,
	journal      = {Hunter Gatherer Research},
	publisher    = {Liverpool University Press},
	volume       = 1,
	number       = 3,
	pages        = {333--358}
}
@article{power2016reconstructing,
	title        = {RECONSTRUCTING A SOURCE COSMOLOGY FOR AFRICAN HUNTER-GATHERERS},
	author       = {Power, Camilla},
	year         = 2016,
	journal      = {Human Origins: Contributions from Social Anthropology},
	publisher    = {Berghahn Books},
	volume       = 30,
	pages        = {180--}
}
@article{power2017discerning,
	title        = {Discerning devotion: Testing the signaling theory of religion},
	author       = {Power, Eleanor A},
	year         = 2017,
	journal      = {Evolution and Human Behavior},
	publisher    = {Elsevier},
	volume       = 38,
	number       = 1,
	pages        = {82--91}
}
@article{power2017social,
	title        = {Social support networks and religiosity in rural {S}outh {I}ndia},
	author       = {Power, Eleanor A},
	year         = 2017,
	journal      = {Nature Human Behaviour},
	publisher    = {Nature Publishing Group},
	volume       = 1,
	pages        = {0057}
}
@article{premack_does_1978,
	title        = {Does the chimpanzee have a theory of mind?},
	author       = {Premack, David and Woodruff, Guy},
	year         = 1978,
	journal      = {Behavioral and Brain Sciences},
	volume       = 1,
	number       = {04},
	pages        = {515--526},
	doi          = {10.1017/S0140525X00076512},
	issn         = {1469-1825},
	url          = {http://journals.cambridge.org/article_S0140525X00076512},
	urldate      = {2014-10-29}
}
@article{premack1978does,
	title        = {Does the chimpanzee have a theory of mind?},
	author       = {Premack, David and Woodruff, Guy},
	year         = 1978,
	journal      = {Behavioral and brain sciences},
	publisher    = {Cambridge University Press},
	volume       = 1,
	number       = 4,
	pages        = {515--526}
}
@article{purzycki_bendixen_tuva,
	title        = {Examining {Values}, {Virtues}, and {Tradition} in the {Tyva} {Republic} with {Free}-{List} and {Demographic} {Data}},
	author       = {Purzycki, Benjamin Grant and Bendixen, Theiss},
	year         = 2020,
	journal      = {The New Research in Tuva},
	volume       = 4,
	pages        = 20,
	pages        = {6--18},
	abstract     = {This article illustrates how using qualitative and quantitative social scientific methods together can help us examine sociocultural phenomena in precise, informative, and potentially useful ways. Using freely listed ethnographic data about what qualities Tuvans associate with “good” and “bad” Tuvan people, we examine general cultural patterns of Tuvan virtues. We also explore within-group contrasts by applying standard modeling techniques to this ethnographic data, finding demographic associations with listing specific items and those items’ salience. We conclude with a discussion of the promise and limitations of these methods.},
	language     = {en},
	file         = {Purzycki and Bendixen - Examining Values, Virtues, and Tradition in the Ty.pdf:C\:\\Users\\au479924\\Zotero\\storage\\26U8AL49\\Purzycki and Bendixen - Examining Values, Virtues, and Tradition in the Ty.pdf:application/pdf}
}
@article{purzycki_breaches_2020,
	title        = {Breaches of {Trust} {Change} the {Content} and {Structure} of {Religious} {Appeals}},
	author       = {Purzycki, Benjamin Grant and Stagnaro, Michael N. and Sasaki, Joni},
	year         = 2020,
	month        = feb,
	journal      = {Journal for the Study of Religion, Nature and Culture},
	volume       = 14,
	number       = 1,
	pages        = {71--94},
	doi          = {10.1558/jsrnc.38786},
	issn         = {1749-4907, 1749-4915},
	urldate      = {2020-10-05},
	abstract     = {Considerable work suggests that social and environmental pressures can influence religious commitment, the content of beliefs, and features of ritual. Some ecologically minded theories of religion posit that crosscultural variation in beliefs and practices can be partly explained by their utility in addressing persistent threats to cooperation and coordination. However, little experimental work has assessed whether or not socioecological pressures can generate systematic variation in the content and structure of specific beliefs. Here, we assess the causal pathway between social ecology and beliefs by experimentally examining whether or not the content of freely elicited beliefs about God’s concerns change because of breaches of trust. We find that riskily investing in others and receiving no return or delaying the outcome in an economic Trust Game experiment increases the chances of claiming that greed angers God. These results suggest that religious cognition flexibly attends to social ecology and can therefore plausibly evolve in ways that address breaches in cooperative pursuits.},
	language     = {en},
	file         = {PurzyckI et al. - 2020 - Breaches of Trust Change the Content and Structure.pdf:C\:\\Users\\au479924\\Zotero\\storage\\RQ7DY56K\\PurzyckI et al. - 2020 - Breaches of Trust Change the Content and Structure.pdf:application/pdf}
}
@article{purzycki_buddha,
	title        = {Buddha as a {God}: {An} {Empirical} {Assessment}},
	shorttitle   = {Buddha as a {God}},
	author       = {Purzycki, Benjamin Grant and Holland, Edward C.},
	year         = 2019,
	month        = oct,
	journal      = {Method \& Theory in the Study of Religion},
	volume       = 31,
	number       = {4-5},
	pages        = {347--375},
	doi          = {10.1163/15700682-12341453},
	issn         = {0943-3058, 1570-0682},
	urldate      = {2020-09-10},
	language     = {en},
	file         = {Snapshot:C\:\\Users\\au479924\\Zotero\\storage\\DR97K7C9\\article-p347_2.html:text/html}
}
@techreport{purzycki_coding_2022,
	title        = {Coding, causality, and statistical craft: {The} emergence and evolutionary drivers of moralistic supernatural punishment remain unresolved},
	shorttitle   = {Coding, causality, and statistical craft},
	author       = {Purzycki, Benjamin Grant and Bendixen, Theiss and Lightner, Aaron},
	year         = 2022,
	month        = jan,
	doi          = {10.31235/osf.io/qvjfp},
	url          = {https://osf.io/preprints/socarxiv/qvjfp/},
	urldate      = {2022-01-14},
	note         = {type: article},
	abstract     = {The target article from Turchin et al. assesses the relationship between social complexity and moralistic supernatural punishment. In our evaluation of their project, we argue that each step of its workflow -- from data production and theory to modeling and reporting -- makes it impossible to test the hypothesis that its authors claim they are testing. We focus our discussion on three important classes of issues: problems of data, analysis, and causal inference.},
	language     = {en-us},
	institution  = {SocArXiv},
	keywords     = {Anthropology, Big Gods, cultural evolution, evolution of religion, moralizing gods, Other Social and Behavioral Sciences, Seshat databank, Social and Behavioral Sciences, social complexity, supernatural punishment},
	file         = {Full Text PDF:C\:\\Users\\au624473\\Zotero\\storage\\PK3JKKDI\\Purzycki et al. - 2022 - Coding, causality, and statistical craft The emer.pdf:application/pdf}
}
@article{purzycki_cross-cultural_2016,
	title        = {Cross-cultural dataset for the evolution of religion and morality project},
	author       = {Purzycki, Benjamin Grant and Apicella, Coren and Atkinson, Quentin D. and Cohen, Emma and {McNamara}, Rita Anne and Willard, Aiyana K. and Xygalatas, Dimitris and Norenzayan, Ara and Henrich, Joseph},
	year         = 2016,
	journal      = {Scientific Data},
	volume       = 3,
	pages        = 160099,
	doi          = {10.1038/sdata.2016.99},
	issn         = {2052-4463},
	rights       = {© 2016 Macmillan Publishers Limited, part of Springer Nature. All rights reserved.},
	urlyear      = {2016-11-09},
	langid       = {english}
}
@incollection{purzycki_ecological_2016,
	title        = {An ecological theory of gods’ minds},
	author       = {Purzycki, Benjamin Grant and McNamara, Rita Anne},
	year         = 2016,
	booktitle    = {Cognitive {Science} of {Religion} and {Its} {Philosophical} {Implications}},
	publisher    = {Continuum},
	address      = {New York},
	pages        = {143--167},
	editor       = {De Cruz, Helen and Nichols, Ryan}
}
@article{purzycki_evolution_2016,
	title        = {The evolution of gods' minds in the {T}yva {R}epublic},
	author       = {Purzycki, Benjamin Grant},
	year         = 2016,
	journal      = {Current Anthropology},
	volume       = 57,
	number       = {S13},
	pages        = {S88--S104},
	doi          = {10.1086/685729},
	issn         = {0011-3204},
	urldate      = {2016-08-05}
}
@incollection{purzycki_mckay_mog,
	title        = {Moralistic Gods and Social Complexity: {A} Brief History of the Problem},
	author       = {Purzycki, Benjamin Grant and McKay, Ryan},
	year         = {n.d.},
	booktitle    = {The Minds of Gods: {A} Cross-Disciplinary Survey},
	publisher    = {Bloomsbury Publishing},
	editor       = {Purzycki, Benjamin Grant and Bendixen, Theiss}
}
@article{purzycki_moralistic_2016,
	title        = {Moralistic gods, supernatural punishment and the expansion of human sociality},
	author       = {Purzycki, Benjamin Grant and Apicella, Coren and Atkinson, Quentin D. and Cohen, Emma and McNamara, Rita Anne and Willard, Aiyana K. and Xygalatas, Dimitris and Norenzayan, Ara and Henrich, Joseph},
	year         = 2016,
	journal      = {Nature},
	volume       = 530,
	number       = 7590,
	pages        = {327--330},
	issn         = {0028-0836},
	urldate      = {2016-03-21},
	copyright    = {© 2016 Nature Publishing Group, a division of Macmillan Publishers Limited. All Rights Reserved.},
	language     = {en},
	keywords     = {Cultural evolution, Human behaviour, Social anthropology, Social evolution}
}
@article{purzycki_moralistic_2016,
	title        = {Moralistic gods, supernatural punishment and the expansion of human sociality},
	author       = {Purzycki, Benjamin Grant and Apicella, Coren and Atkinson, Quentin D. and Cohen, Emma and {McNamara}, Rita Anne and Willard, Aiyana K. and Xygalatas, Dimitris and Norenzayan, Ara and Henrich, Joseph},
	year         = 2016,
	journal      = {Nature},
	volume       = 530,
	number       = 7590,
	pages        = {327--330},
	shortjournal = {Nature},
	urlyear      = {2016-03-21},
	langid       = {english}
}
@article{purzycki_moralization_bias,
	title        = {The {Moralization} {Bias} of {Gods}' {Minds}: {A} {Cross}-{Cultural} {Test}},
	author       = {Purzycki, Benjamin Grant and Willard, Aiyana K and Klocová, Eva Kundtová and Apicella, Coren and Atkinson, Quentin and Bolyanatz, Alexander and Cohen, Emma and Handley, Carla and Henrich, Joseph and Lang, Martin and Lesorogol, Carolyn and Mathew, Sarah and McNamara, Rita A and Moya, Cristina and Norenzayan, Ara and Placek, Caitlyn and Soler, Montserrat and Weigel, Jonathan and Xygalatas, Dimitris and Ross, Cody T},
	year         = 2022,
	journal      = {Religion, Brain and Behavior},
	volume       = 12,
	number       = {1-2},
	pages        = {38--60},
	language     = {en},
	file         = {Purzycki et al. - The Moralization Bias of Gods' Minds A Cross-Cult.pdf:C\:\\Users\\au479924\\Zotero\\storage\\TYVGAMW4\\Purzycki et al. - The Moralization Bias of Gods' Minds A Cross-Cult.pdf:application/pdf}
}
@article{purzycki_reflect,
	title        = {The evolution of religion and morality: Reflections and looking ahead},
	author       = {Purzycki, Benjamin Grant, and Lang, Martin, and Henrich, Joseph, and Norenzayan, Ara},
	year         = 2022,
	journal      = {Religion, Brain \& Behavior},
	volume       = 12,
	pages        = {190--211},
	issue        = {1-2}
}
@article{purzycki_ritual_2013,
	title        = {Ritual {Behavior} and {Trust} in the {Tyva} {Republic}},
	author       = {Purzycki, Benjamin Grant and Arakchaa, Tayana},
	year         = 2013,
	journal      = {Current Anthropology},
	volume       = 54,
	number       = 3,
	pages        = {381--388},
	doi          = {10.1086/670526},
	issn         = {0011-3204},
	urldate      = {2020-09-17},
	abstract     = {Many anthropologists of Inner Asia have examined the use of ritual cairns that pepper the landscape of the region. These cairns are devoted to a variety of spirits and are typically placed on territorial borders. Cairn rites devoted to these spirits can be both collective and individualized affairs, and some anthropologists have suggested that collective cairn rites may facilitate a stronger sense of in-group solidarity, which, in turn, must be predicated on a heightened sense of trustworthiness signaled by ritual participants. The present work investigates whether or not people in the Tyva Republic find others who regularly participate in cairn practices as more trustworthy than those who do not engage in such rituals. Indeed, ethnic Tyvans who regularly participate in these rites are perceived as more trustworthy than ethnic Tyvans, Christian Tyvans, and Christian Russians who do not. These findings strongly suggest that cairn practices ritualistically display commitment to others and thus help explain why the tradition persists throughout Inner Asia.}
}
@book{purzycki_sosis_book,
	title        = {Religion Evolving: The Dynamics of Culture, Cognition and Ecology},
	author       = {Purzycki, B. G. and Sosis, R.},
	year         = 2022,
	publisher    = {Equinox}
}
@article{purzycki_what2012,
	title        = {What Does God Know? Supernatural Agents’ Access to Socially Strategic and Non-Strategic Information},
	author       = {Purzycki, Benjamin G. and Finkel, Daniel N. and Shaver, John and Wales, Nathan and Cohen, Adam B. and Sosis, Richard},
	year         = 2012,
	year         = 2012,
	journal      = {Cognitive Science},
	publisher    = {Blackwell Publishing Ltd},
	volume       = 36,
	number       = 5,
	pages        = {846--869},
	doi          = {10.1111/j.1551-6709.2012.01242.x},
	issn         = {1551-6709},
	keywords     = {Cognitive science of religion, Socially strategic information, Supernatural agents, Supernatural punishment, Theory of mind}
}
@article{purzycki2011tyvan,
	title        = {Tyvan \textit{cher eezi} and the socioecological constraints of supernatural agents' minds},
	author       = {Purzycki, Benjamin Grant},
	year         = 2011,
	journal      = {Religion, Brain \& Behavior},
	publisher    = {Taylor \& Francis},
	volume       = 1,
	number       = 1,
	pages        = {31--45}
}
@article{PURZYCKI2013163,
	title        = {The minds of gods: A comparative study of supernatural agency},
	author       = {Benjamin Grant Purzycki},
	year         = 2013,
	journal      = {Cognition},
	volume       = 129,
	number       = 1,
	pages        = {163--179},
	doi          = {http://dx.doi.org/10.1016/j.cognition.2013.06.010},
	issn         = {0010-0277},
	note         = {}
}
@article{purzycki2013extended,
	title        = {The extended religious phenotype and the adaptive coupling of ritual and belief},
	author       = {Purzycki, Benjamin G and Sosis, Richard},
	year         = 2013,
	journal      = {Israel Journal of Ecology \& Evolution},
	publisher    = {Taylor \& Francis},
	volume       = 59,
	number       = 2,
	pages        = {99--108}
}
@article{purzycki2013toward,
	title        = {Toward a cognitive ecology of religious concepts: An example from the Tyva Republic},
	author       = {Purzycki, Benjamin Grant},
	year         = 2013,
	journal      = {Journal for the Cognitive Science of Religion},
	volume       = 1,
	number       = 1,
	pages        = {99--120}
}
@article{purzycki2014extending,
	title        = {Extending evolutionary accounts of religion beyond the mind: Religions as adaptive systems},
	author       = {Purzycki, Benjamin Grant and Haque, Omar and Sosis, Richard},
	year         = 2014,
	journal      = {Evolution, religion, and cognitive science: Critical and constructive essays},
	publisher    = {Oxford University Press Oxford},
	pages        = {74--91}
}
@article{purzycki2016anthrotools,
	title        = {AnthroTools: {A}n {R} Package for Cross-Cultural Ethnographic Data Analysis},
	author       = {Purzycki, Benjamin Grant and Jamieson-Lane, Alastair},
	year         = 2016,
	journal      = {Cross-Cultural Research},
	publisher    = {SAGE Publications},
	volume       = 51,
	number       = 1,
	pages        = {51--74}
}
@article{purzycki2018buddhism,
	title        = {Buddhism, identity, and class: fairness and favoritism in the Tyva Republic},
	author       = {Purzycki, Benjamin Grant and Kulundary, Valeria},
	year         = 2018,
	journal      = {Religion, Brain \& Behavior},
	publisher    = {Taylor \& Francis},
	volume       = 8,
	number       = 2,
	pages        = {205--226}
}
@article{purzycki2018evolution,
	title        = {The evolution of religion and morality: a synthesis of ethnographic and experimental evidence from eight societies},
	author       = {Purzycki, Benjamin Grant and Henrich, Joseph and Apicella, Coren and Atkinson, Quentin D and Baimel, Adam and Cohen, Emma and McNamara, Rita Anne and Willard, Aiyana K and Xygalatas, Dimitris and Norenzayan, Ara},
	year         = 2018,
	journal      = {Religion, Brain \& Behavior},
	publisher    = {Taylor \& Francis},
	volume       = 8,
	number       = 2,
	pages        = {101--132}
}
@article{purzycki2018evolution,
	title        = {The evolution of religion and morality: a synthesis of ethnographic and experimental evidence from eight societies},
	author       = {Purzycki, Benjamin Grant and Henrich, Joseph and Apicella, Coren and Atkinson, Quentin D and Baimel, Adam and Cohen, Emma and McNamara, Rita Anne and Willard, Aiyana K and Xygalatas, Dimitris and Norenzayan, Ara},
	year         = 2018,
	journal      = {Religion, Brain and Behavior},
	publisher    = {Taylor and Francis},
	volume       = 8,
	number       = 2,
	pages        = {101--132}
}
@article{purzycki2018material,
	title        = {Material security, life history, and moralistic religions: A cross-cultural examination},
	author       = {Purzycki, Benjamin Grant and Ross, Cody T and Apicella, Coren and Atkinson, Quentin D and Cohen, Emma and McNamara, Rita Anne and Willard, Aiyana K and Xygalatas, Dimitris and Norenzayan, Ara and Henrich, Joseph},
	year         = 2018,
	journal      = {PloS one},
	publisher    = {Public Library of Science San Francisco, CA USA},
	volume       = 13,
	number       = 3,
	pages        = {e0193856}
}
@article{purzycki2018reinvigorating,
	title        = {Reinvigorating the comparative, cooperative ethnographic sciences of religion},
	author       = {Purzycki, Benjamin Grant and Watts, Joseph},
	year         = 2018,
	journal      = {Free Inquiry},
	volume       = 38,
	number       = 3,
	pages        = {26--29}
}
@article{purzycki2020breaches,
	title        = {Breaches of trust change the content and structure of religious appeals},
	author       = {Purzycki, Benjamin Grant and Stagnaro, Michael N and Sasaki, Joni},
	year         = 2020,
	journal      = {Journal for the Study of Religion, Nature and Culture},
	volume       = 14,
	number       = 1,
	pages        = {71--94}
}
@article{purzycki2020examining,
	title        = {Examining Values, Virtues, and Tradition in the Republic of Tuva with Free-List and Demographic Data},
	author       = {Purzycki, Benjamin G and Bendixen, Theiss},
	year         = 2020,
	journal      = {New Research of Tuva},
	number       = 4,
	pages        = {6--18}
}
@article{purzycki2022gods,
	title        = {Gods, games, and the socioecological landscape},
	author       = {Purzycki, Benjamin Grant and Bendixen, Theiss and Lightner, Aaron D and Sosis, Richard},
	year         = 2022,
	journal      = {Current Research in Ecological and Social Psychology},
	publisher    = {Elsevier},
	volume       = 3,
	pages        = 100057
}
@article{purzyckimorality,
	title        = {The cognitive and cultural foundations of moral behavior},
	author       = {Purzycki, Benjamin Grant and Pisor, Anne and Apicella, Coren and Atkinson, Quentin D. and Cohen, Emma and Henrich, Joseph and McElreath, Richard and McNamara, Rita Anne and Norenzayan, Ara and Willard, Aiyana K. and Xygalatas, Dimitris},
	year         = 2018,
	journal      = {Evolution and Human Behavior},
	volume       = 39,
	number       = 5,
	pages        = {490--501}
}
@article{purzyckiwillard2016,
	title        = {MCI theory: a critical discussion},
	author       = {Benjamin Grant Purzycki and Aiyana K. Willard},
	year         = 2016,
	journal      = {Religion, Brain \& Behavior},
	volume       = 6,
	number       = 3,
	pages        = {207--248},
	doi          = {10.1080/2153599X.2015.1024915}
}
@article{queiroz_broad_2021,
	title        = {A broad class of zero-or-one inflated regression models for rates and proportions},
	author       = {Queiroz, Francisco F. and Lemonte, Artur J.},
	year         = 2021,
	journal      = {Canadian Journal of Statistics},
	volume       = 49,
	number       = 2,
	pages        = {566--590},
	doi          = {10.1002/cjs.11576},
	issn         = {1708-945X},
	url          = {https://onlinelibrary.wiley.com/doi/abs/10.1002/cjs.11576},
	urldate      = {2021-11-04},
	abstract     = {We introduce a family of distributions with bounded support for continuous rates or proportions when the data contain zeros or ones. On the basis of this class of distributions, we propose a novel class of regression models which is useful for modelling fractional data observed on [0, 1) or (0, 1]. The response variable of the new class of regression models has a mixed continuous-discrete distribution with probability mass at zero or one, and the parameters of the mixture distribution are modelled through regression structures involving covariates and unknown parameters. An advantage of this class of regression models is the ability to deal with atypical observations. We consider a frequentist approach to performing inferences, and the traditional maximum likelihood method is employed to estimate the regression parameters. We also propose a residual analysis for the novel class of regression models to assess departures from model assumptions. Additionally, global and local influence methods are discussed. An empirical application that employs real data is considered to illustrate the usefulness of the new class of regression models in practice.},
	language     = {en},
	keywords     = {Diagnostics, fractional data, maximum likelihood estimation, residuals},
	file         = {Full Text PDF:C\:\\Users\\au479924\\Zotero\\storage\\AW8E5UTI\\Queiroz and Lemonte - 2021 - A broad class of zero-or-one inflated regression m.pdf:application/pdf;Snapshot:C\:\\Users\\au479924\\Zotero\\storage\\TGDJ454Q\\cjs.html:text/html}
}
@article{quinlan2005,
	title        = {Considerations for collecting freelists in the field: examples from ethobotany},
	author       = {Quinlan, Marsha B},
	year         = 2005,
	journal      = {Field methods},
	publisher    = {Sage Publications Sage CA: Thousand Oaks, CA},
	volume       = 17,
	number       = 3,
	pages        = {219--234}
}
@article{quinlan2017freelisting,
	title        = {The freelisting method},
	author       = {Quinlan, Marsha B},
	year         = 2017,
	journal      = {Handbook of research methods in health social sciences. Singapore: Springer},
	pages        = {1--16}
}
@article{ragland_dichotomizing_1992,
	title        = {Dichotomizing {Continuous} {Outcome} {Variables}: {Dependence} of the {Magnitude} of {Association} and {Statistical} {Power} on the {Cutpoint}},
	shorttitle   = {Dichotomizing {Continuous} {Outcome} {Variables}},
	author       = {Ragland, David R.},
	year         = 1992,
	journal      = {Epidemiology},
	volume       = 3,
	number       = 5,
	pages        = {434--440},
	issn         = {1044-3983},
	url          = {https://www.jstor.org/stable/3702637},
	urldate      = {2021-11-01}
}
@article{raihani_positive_2012,
	title        = {A positive effect of flowers rather than eye images in a large-scale, cross-cultural dictator game},
	author       = {Raihani, Nichola J. and Bshary, Redouan},
	year         = 2012,
	month        = jun,
	journal      = {Proceedings of the Royal Society of London B: Biological Sciences},
	pages        = {rspb20120758},
	doi          = {10.1098/rspb.2012.0758},
	issn         = {0962-8452, 1471-2954},
	url          = {http://rspb.royalsocietypublishing.org/content/early/2012/06/01/rspb.2012.0758},
	urldate      = {2015-05-03},
	copyright    = {This journal is © 2012 The Royal Society. This is an open-access article distributed under the terms of the Creative Commons Attribution License, which permits unrestricted use, distribution, and reproduction in any medium, provided the original work is properly cited.},
	language     = {en}
}
@book{rappaport_pigs_1968,
	title        = {Pigs for the {Ancestors}: {Ritual} in the {Ecology} of a {New} {Guinea} {People}},
	author       = {Rappaport, Roy A.},
	year         = 1968,
	publisher    = {Yale University Press}
}
@article{rappaport1994evolution,
	title        = {On the evolution of morality and religion: a response to Lee Cronk},
	author       = {Rappaport, Roy A},
	year         = 1994,
	journal      = {Zygon{\textregistered}},
	publisher    = {Wiley Online Library},
	volume       = 29,
	number       = 3,
	pages        = {331--349}
}
@book{rappaport1999ritual,
	title        = {Ritual and Religion in the Making of Humanity},
	author       = {Rappaport, Roy A.},
	year         = 1999,
	publisher    = {Cambridge University Press},
	volume       = 110
}
@book{rappaport1999ritual,
	title        = {Ritual and Religion in the Making of Humanity},
	author       = {Rappaport, Roy A},
	year         = 1999,
	publisher    = {Cambridge University Press},
	volume       = 110
}
@article{raymond2007ecologically,
	title        = {The ecologically noble savage debate},
	author       = {Hames, Raymond},
	year         = 2007,
	journal      = {Annu. Rev. Anthropol.},
	publisher    = {Annual Reviews},
	volume       = 36,
	pages        = {177--190}
}
@manual{rcitation,
	title        = {R: A Language and Environment for Statistical Computing},
	author       = {{R Core Team}},
	year         = 2021,
	address      = {Vienna, Austria},
	url          = {https://www.R-project.org/},
	organization = {R Foundation for Statistical Computing}
}
@article{reddish_does_2014,
	title        = {Does synchrony promote generalized prosociality?},
	author       = {Reddish, Paul and Bulbulia, Joseph and Fischer, Ronald},
	year         = 2014,
	month        = jan,
	journal      = {Religion, Brain \& Behavior},
	volume       = 4,
	number       = 1,
	pages        = {3--19},
	doi          = {10.1080/2153599X.2013.764545},
	issn         = {2153-599X},
	url          = {https://doi.org/10.1080/2153599X.2013.764545},
	urldate      = {2020-10-08},
	note         = {Publisher: Routledge \_eprint: https://doi.org/10.1080/2153599X.2013.764545},
	keywords     = {cooperation, dance, music, prosocial, rhythm, ritual},
	file         = {Full Text PDF:C\:\\Users\\au479924\\Zotero\\storage\\RKTY4J5C\\Reddish et al. - 2014 - Does synchrony promote generalized prosociality.pdf:application/pdf;Snapshot:C\:\\Users\\au479924\\Zotero\\storage\\WM5X53P4\\2153599X.2013.html:text/html}
}
@article{Reddish2015,
	title        = {{Religious Cognition and Behaviour in Autism: The Role of Mentalizing}},
	author       = {Reddish, Paul and Tok, Penny and Kundt, Radek},
	year         = 2015,
	month        = {jan},
	journal      = {The International Journal for the Psychology of Religion},
	publisher    = {Routledge},
	pages        = {1--36},
	doi          = {10.1080/10508619.2014.1003518},
	issn         = {1050-8619},
	url          = {http://dx.doi.org/10.1080/10508619.2014.1003518},
	annote       = {doi: 10.1080/10508619.2014.1003518}
}
@article{reddish2016religious,
	title        = {Religious cognition and behaviour in autism: The role of mentalizing},
	author       = {Reddish, Paul and Tok, Penny and Kundt, Radek},
	year         = 2016,
	journal      = {The International Journal for the Psychology of Religion},
	publisher    = {Taylor \& Francis},
	volume       = 26,
	number       = 2,
	pages        = {95--112}
}
@article{redford1993forest,
	title        = {Forest-dwelling native Amazonians and the conservation of biodiversity: interests in common or in collision?},
	author       = {Redford, Kent H and Stearman, Allyn Maclean},
	year         = 1993,
	journal      = {Conservation Biology},
	publisher    = {Wiley Online Library},
	volume       = 7,
	number       = 2,
	pages        = {248--255}
}
@misc{redhead_mcelreath_ross_2021,
	title        = {Reliable network inference from unreliable data: A tutorial on latent network modeling using STRAND},
	author       = {Redhead, Daniel, Dr. and McElreath, Richard and Ross, Cody T},
	year         = 2021,
	month        = {Oct},
	publisher    = {PsyArXiv},
	doi          = {10.31234/osf.io/mkp2y},
	url          = {psyarxiv.com/mkp2y}
}
@incollection{religion_cooperation_ohce,
	title        = {The cultural evolution of religion and cooperation},
	author       = {Bendixen, Theiss and Lightner, Aaron D. and Purzycki, Benjamin Grant},
	year         = {n.d.},
	booktitle    = {Oxford Handbook of Cultural Evolution},
	publisher    = {Oxford University Press},
	doi          = {10.31234/osf.io/fhscv},
	editor       = {Kendal, Rachel and Tehrani, Jamshid and Jeremy Kendal}
}
@manual{renv,
	title        = {renv: Project Environments},
	author       = {Kevin Ushey},
	year         = 2022,
	url          = {https://CRAN.R-project.org/package=renv},
	note         = {R package version 0.15.2}
}
@book{reynolds_social_1995,
	title        = {The {Social} {Ecology} of {Religion}},
	author       = {Reynolds, Vernon and Tanner, Ralph},
	year         = 1995,
	month        = mar,
	publisher    = {Oxford University Press},
	address      = {New York},
	isbn         = {978-0-19-506974-7},
	edition      = {2.},
	abstract     = {What effect does the Islamic attitude toward abortion have upon the family size and growth of Muslim populations? How do the Sukuma people of Tanzania react to the birth of an abnormal child, and why do their reactions differ so radically from those of Roman Catholics in Pennsylvania? Why were one sixth of all brides in English rural parishes between the late sixteenth and early nineteenth centuries pregnant at marriage, and what does this tell us about Christian practices during that period?No society exists in which religion does not play a significant part in the lives of ordinary people. Yet the functions of the world's diverse religions for human beings have never been fully described and analyzed, nor has the impact of adherence to those religions on the health and survival of the populations that practice them. A completely updated and revised edition of The Biology of Religion, published in 1983, this extraordinary text reveals how religions in all parts of the world meet the needs of ordinary people and frequently play an important role in helping them to manage their affairs. Reynolds and Tanner show that religions have down-to-earth functions in the control and management of the main events of the human life-cycle--birth, marriage, death, and the events in between. Surveying the beliefs and practices of Christianity, Judaism, Islam, Hinduism, Buddhism, Shintoism, and many others, and how these religions concern themselves with major issues such as abortion, sex in and outside marriage, divorce, and sickness, the authors demonstrate a world-wide concern by religions for these important issues. They attribute this concern to the need all human beings have for guidelines to behavior during the most important times of life. Supported by a wealth of scientific data and examples, and generously illustrated throughout, this unique text makes a vital contribution to courses in anthropology and comparative religion.},
	language     = {English}
}
}
@article{richerson_2016x,
	title        = {Cultural group selection plays an essential role in explaining human cooperation: A sketch of the evidence},
	author       = {Richerson, Peter and Baldini, Ryan and Bell, Adrian V. and Demps, Kathryn and Frost, Karl and Hillis, Vicken and Mathew, Sarah and Newton, Emily K. and Naar, Nicole and Newson, Lesley and et al.},
	year         = 2016,
	journal      = {Behavioral and Brain Sciences},
	publisher    = {Cambridge University Press},
	volume       = 39,
	doi          = {10.1017/S0140525X1400106X}
}
@book{richerson_boyd_2005,
	title        = {Not by genes alone: How culture transformed human evolution},
	author       = {Richerson, Peter J. and Boyd, Robert,},
	year         = 2005,
	publisher    = {University of Chicago Press Chicago},
	pages        = {ix, 332 p. :},
	isbn         = {0226712842},
	type         = {Book},
	language     = {English},
	subjects     = {Social evolution.; Culture -- Origin.; Human evolution.; Human behavior.; Sociobiology.},
	life-dates   = {2005 -},
	catalogue-url = {https://nla.gov.au/nla.cat-vn3309501}
}
@article{richerson_tribal_2012,
	title        = {Tribal {Social} {Instincts} and the {Cultural} {Evolution} of {Institutions} to {Solve} {Collective} {Action} {Problems}},
	author       = {Richerson, Peter and Henrich, Joe},
	year         = 2012,
	journal      = {Cliodynamics},
	volume       = 3,
	number       = 1,
	doi          = {10.21237/C7clio3112453},
	urldate      = {2021-07-26},
	abstract     = {Human social life is uniquely complex and diverse. Much of that complexity and diversity arises from culturally transmitted ideas, values and skills that underpin the operation of social norms and institutions that structure our social life. Considerable theoretical and empirical work has been devoted to the role of cultural evolutionary processes in the evolution of social norms and institutions. The most persistent controversy has been over the role of cultural group selection and gene-culture coevolution in early human populations during Pleistocene. We argue that cultural group selection and related cultural evolutionary processes had an important role in shaping the innate components of our social psychology. By the Upper Paleolithic humans seem to have lived in societies structured by institutions, as do modern populations living in small-scale societies. The most ambitious attempts to test these ideas have been the use of experimental games in field settings to document human similarities and differences on theoretically interesting dimensions. These studies have documented a huge range of behavior across populations, although no societies so far examined follow the expectations of selfish rationality. These data are at least consistent with operation of cultural group selection and gene-culture coevolution operating in the deep tribal past and with the contemporary importance of cultural evolution in the evolution of institutions and institutional diversity.},
	language     = {en},
	file         = {Full Text PDF:C\:\\Users\\au479924\\Zotero\\storage\\UUFCE2L6\\Richerson and Henrich - 2012 - Tribal Social Instincts and the Cultural Evolution.pdf:application/pdf;Snapshot:C\:\\Users\\au479924\\Zotero\\storage\\53DJXM7R\\981121t8.html:text/html}
}
@book{rmarkdown_cookbook,
	title        = {R Markdown Cookbook},
	author       = {Yihui Xie and Christophe Dervieux and Emily Riederer},
	year         = 2020,
	publisher    = {Chapman and Hall/CRC},
	address      = {Boca Raton, Florida},
	url          = {https://bookdown.org/yihui/rmarkdown-cookbook},
	note         = {ISBN 9780367563837}
}
@book{rmarkdown_guide,
	title        = {R Markdown: The Definitive Guide},
	author       = {Yihui Xie and J.J. Allaire and Garrett Grolemund},
	year         = 2018,
	publisher    = {Chapman and Hall/CRC},
	address      = {Boca Raton, Florida},
	url          = {https://bookdown.org/yihui/rmarkdown},
	note         = {ISBN 9781138359338}
}
@manual{rmarkdown_package,
	title        = {rmarkdown: Dynamic Documents for R},
	author       = {JJ Allaire and Yihui Xie and Jonathan McPherson and Javier Luraschi and Kevin Ushey and Aron Atkins and Hadley Wickham and Joe Cheng and Winston Chang and Richard Iannone},
	year         = 2021,
	url          = {https://github.com/rstudio/rmarkdown},
	note         = {R package version 2.11}
}
@article{robins1986new,
	title        = {A new approach to causal inference in mortality studies with a sustained exposure period—application to control of the healthy worker survivor effect},
	author       = {Robins, James M},
	year         = 1986,
	journal      = {Mathematical Modelling},
	publisher    = {Elsevier},
	volume       = 7,
	number       = {9-12},
	pages        = {1393--1512}
}
@article{robinson2009ecological,
	title        = {Ecological correlations and the behavior of individuals},
	author       = {Robinson, William S},
	year         = 2009,
	journal      = {International Journal of Epidemiology},
	publisher    = {Oxford University Press},
	volume       = 38,
	number       = 2,
	pages        = {337--341}
}
@article{roes_belief_2003,
	title        = {Belief in moralizing gods},
	author       = {Roes, Frans L. and Raymond, Michel},
	year         = 2003,
	journal      = {Evolution and Human Behavior},
	volume       = 24,
	number       = 2,
	pages        = {126--135},
	doi          = {10.1016/S1090-5138(02)00134-4},
	issn         = {1879-0607(Electronic),1090-5138(Print)},
	abstract     = {According to R. D. Alexander's (1987) theory of morality, human social groups became large as a result of between-group competition over preferred habitats and resources, but although larger social groups are more successful in competition, they also experience more pressures to fission. Morality unites a society by limiting infringements upon the rights of other society members, so if larger societies are indeed more likely to split, then those that remain intact may be expected to have more effective inviolable moral rules, such as those imposed by moralizing gods. Cross-cultural analyses support this line of thought: more competition between societies is found in environments rich in resources and larger societies tend to occupy these environments; large societies engage in external conflicts at higher rates and are more often characterized by beliefs in moralizing gods. An additional explanation is briefly discussed, and the authors speculatively picture the historical chain of events giving rise to a belief in moralizing gods. (PsycINFO Database Record (c) 2017 APA, all rights reserved)},
	keywords     = {Competition, Conflict, Environment, God Concepts, Morality, Resource Allocation, Social Groups, Society}
}
@article{Rogers_berrypatch,
	title        = {Beating your Neighbor to the Berry Patch},
	author       = {Rogers, Alan R.},
	year         = 2020,
	journal      = {bioRxiv},
	publisher    = {Cold Spring Harbor Laboratory},
	doi          = {10.1101/2020.11.12.380311},
	elocation-id = {2020.11.12.380311},
	abstract     = {When similar foragers compete for a resource that ripens (or improves in some other way) with time, no strategy (pure or mixed) can be evolutionarily stable. There is a unique mixed Nash Equilibrium (NE), which is stable against pure-strategy invaders provided that either the cost of visiting the resource or number of competitors is large. This equilibrium, however, is never stable against invading mixed strategies that are sufficiently similar to the NE.In computer simulations, this mixed-strategy instability was not observed. The process converged to the neighborhood of the NE whenever the parameters implied that the NE was stable against pure-strategy invaders.The mixed-strategy instability was not observed either in experiments with human subjects. After an initial period of familiarization, the behavior of human subjects was close to that predicted by the NE whenever the model predicted stability against pure-strategy invaders.Competing Interest StatementThe authors have declared no competing interest.}
}
@article{rohrer2019discrepant,
	title        = {Discrepant data and improbable results: An examination of Vohs, Mead, and Goode (2006)},
	author       = {Rohrer, Doug and Pashler, Harold and Harris, Christine R},
	year         = 2019,
	journal      = {Basic and Applied Social Psychology},
	publisher    = {Taylor \& Francis},
	volume       = 41,
	number       = 4,
	pages        = {263--271}
}
@techreport{romagny1997tragedy,
	title        = {Tragedy of the Commons and Prisonner's Dilemma},
	author       = {Romagny, Bruno and Lobry, Claude and Canalis-Durand, Mireille and others},
	year         = 1997,
	institution  = {Universite Aix-Marseille III}
}
@article{romney1964cognitive,
	title        = {Cognitive aspects of English kin terms},
	author       = {Romney, A Kimball and d'Andrade, Roy G.},
	year         = 1964,
	journal      = {American Anthropologist},
	publisher    = {Wiley Online Library},
	volume       = 66,
	number       = 3,
	pages        = {146--170}
}
@article{romney1986culture,
	title        = {Culture as consensus: A theory of culture and informant accuracy},
	author       = {Romney, A Kimball and Weller, Susan C and Batchelder, William H},
	year         = 1986,
	journal      = {American anthropologist},
	publisher    = {Wiley Online Library},
	volume       = 88,
	number       = 2,
	pages        = {313--338}
}
@article{roos2015societal,
	title        = {Societal threat and cultural variation in the strength of social norms: An evolutionary basis},
	author       = {Roos, Patrick and Gelfand, Michele and Nau, Dana and Lun, Janetta},
	year         = 2015,
	journal      = {Organizational Behavior and Human Decision Processes},
	publisher    = {Elsevier},
	volume       = 129,
	pages        = {14--23}
}
@book{rossano_supernatural_2010,
	title        = {Supernatural {Selection}: {How} {Religion} {Evolved}},
	shorttitle   = {Supernatural {Selection}},
	author       = {Rossano, Matt},
	year         = 2010,
	publisher    = {Oxford University Press},
	isbn         = {978-0-19-987008-0},
	url          = {https://oxford.universitypressscholarship.com/view/10.1093/acprof:oso/9780195385816.001.0001/acprof-9780195385816},
	urldate      = {2020-10-06},
	note         = {Publication Title: Supernatural Selection},
	abstract     = {"Supernatural Selection" published on  by Oxford University Press.},
	language     = {en\_US},
	file         = {Snapshot:C\:\\Users\\au479924\\Zotero\\storage\\BPGEXL6F\\acprof-9780195385816.html:text/html}
}
@article{rossano_supernaturalizing_2007,
	title        = {Supernaturalizing {Social} {Life}: {Religion} and the {Evolution} of {Human} {Cooperation}},
	shorttitle   = {Supernaturalizing {Social} {Life}},
	author       = {Rossano, Matt J.},
	year         = 2007,
	month        = sep,
	journal      = {Human Nature},
	volume       = 18,
	number       = 3,
	pages        = {272--294},
	doi          = {10.1007/s12110-007-9002-4},
	issn         = {1045-6767, 1936-4776},
	urldate      = {2020-10-06},
	language     = {en},
	file         = {Rossano - 2007 - Supernaturalizing Social Life Religion and the Ev.pdf:C\:\\Users\\au479924\\Zotero\\storage\\BLG8ZYZA\\Rossano - 2007 - Supernaturalizing Social Life Religion and the Ev.pdf:application/pdf}
}
@article{rossano2017add,
	title        = {Why add the supernatural?},
	author       = {Rossano, Matt and LeBlanc, Adam},
	year         = 2017,
	journal      = {Religion, Brain \& Behavior},
	publisher    = {Taylor \& Francis},
	volume       = 7,
	number       = 4,
	pages        = {375--377}
}
@book{rousseau,
	title        = {A Discourse on Inequality},
	author       = {Rousseau, Jean-Jacques},
	year         = {2016 [1755]},
	publisher    = {Open Road},
	place        = {New York}
}
@article{rozin_process_1999,
	title        = {The {Process} of {Moralization}},
	shorttitle   = {The {Process} of {Moralization}},
	author       = {Rozin, Paul},
	year         = 1999,
	journal      = {Psychological Science},
	issn         = {1467-9280},
	url          = {https://journals.sagepub.com/doi/10.1111/1467-9280.00139},
	urldate      = {2020-09-29},
	copyright    = {© 1999 Association for Psychological Science},
	note         = {Publisher: SAGE PublicationsSage CA: Los Angeles, CA},
	abstract     = {Moralization is the process through which preferences are converted into values, both in individual lives and at the level of culture. Moralization is often lin...},
	language     = {en},
	file         = {Snapshot:C\:\\Users\\au479924\\Zotero\\storage\\SD29SZZE\\1467-9280.html:text/html}
}
@manual{rpackage,
	title        = {R: A Language and Environment for Statistical Computing},
	author       = {{R Core Team}},
	year         = 2021,
	address      = {Vienna, Austria},
	organization = {R Foundation for Statistical Computing}
}
@misc{rstan,
	title        = {{RStan}: the {R} interface to {Stan}},
	author       = {{Stan Development Team}},
	year         = 2018,
	url          = {http://mc-stan.org/},
	note         = {R package version 2.17.3}
}
@misc{rstan2162,
	title        = {{RStan}: the {R} interface to {Stan}},
	author       = {{Stan Development Team}},
	year         = 2019,
	url          = {http://mc-stan.org/},
	note         = {R package version 2.19}
}
@misc{rstan2162,
	title        = {{RStan}: the {R} interface to {Stan}},
	author       = {{Stan Development Team}},
	year         = 2017,
	url          = {http://mc-stan.org/},
	note         = {R package version 2.16.2}
}
@article{ruffle2007does,
	title        = {Does it pay to pray? Costly ritual and cooperation},
	author       = {Ruffle, Bradley J and Sosis, Richard},
	year         = 2007,
	journal      = {The BE Journal of Economic Analysis \& Policy},
	publisher    = {De Gruyter},
	volume       = 7,
	number       = 1
}
@article{ruffle2020religious,
	title        = {Do Religious Contexts Elicit More Trust and Altruism? Decision-Making Scenario Experiments},
	author       = {Ruffle, Bradley J and Sosis, Richard},
	year         = 2020,
	journal      = {Journal of Economics, Management and Religion},
	publisher    = {World Scientific},
	volume       = 1,
	number       = {01},
	pages        = 2050002
}
@article{ruiter2009religious,
	title        = {Religious attendance in cross-national perspective: A multilevel analysis of 60 countries},
	author       = {Ruiter, Stijn and Van Tubergen, Frank},
	year         = 2009,
	journal      = {American Journal of Sociology},
	publisher    = {The University of Chicago Press},
	volume       = 115,
	number       = 3,
	pages        = {863--95}
}
@article{russell2012euphoria,
	title        = {Euphoria versus dysphoria differential cognitive roles in religion},
	author       = {Russell, Yvan I and Dunbar, Robin IM and Gobet, Fernand},
	year         = 2012,
	journal      = {Attention, representation, and human performance: Integration of cognition, emotion, and motivation},
	publisher    = {Psychology Press New York},
	pages        = {147--165}
}
@book{russellresearch,
	title        = {Research methods in cultural anthropology},
	author       = {Bernard, H Russell},
	year         = 2018,
	journal      = {Qualitative and},
	edition      = {6th}
}
@article{sahin_effect_2021,
	title        = {Effect of {Item} {Order} on {Certain} {Psychometric} {Properties}: {A} {Demonstration} on a {Cyberloafing} {Scale}},
	shorttitle   = {Effect of {Item} {Order} on {Certain} {Psychometric} {Properties}},
	author       = {Şahin, Murat Doğan},
	year         = 2021,
	journal      = {Frontiers in Psychology},
	volume       = 12,
	pages        = 154,
	doi          = {10.3389/fpsyg.2021.590545},
	issn         = {1664-1078},
	url          = {https://www.frontiersin.org/article/10.3389/fpsyg.2021.590545},
	urldate      = {2021-09-06},
	file         = {Full Text PDF:C\:\\Users\\au479924\\Zotero\\storage\\ZFUDAFZC\\Şahin - 2021 - Effect of Item Order on Certain Psychometric Prope.pdf:application/pdf}
}
@incollection{sandner2003myths,
	title        = {Myths and laws: changing institutions of indigenous marine resource management in Central America},
	author       = {Sandner, Verena},
	year         = 2003,
	booktitle    = {How Institutions Change},
	publisher    = {Springer},
	pages        = {269--300}
}
@article{santos_bayesian_2015,
	title        = {Bayesian analysis for zero-or-one inflated proportion data using quantile regression},
	author       = {Santos, Bruno and Bolfarine, Heleno},
	year         = 2015,
	month        = nov,
	journal      = {Journal of Statistical Computation and Simulation},
	volume       = 85,
	number       = 17,
	pages        = {3579--3593},
	doi          = {10.1080/00949655.2014.986733},
	issn         = {0094-9655},
	url          = {https://doi.org/10.1080/00949655.2014.986733},
	urldate      = {2021-11-04},
	abstract     = {In this paper, we propose the use of Bayesian quantile regression for the analysis of proportion data. We also consider the case when the data present a zero-or-one inflation using a two-part model approach. For the latter scheme, we assume that the response variable is generated by a mixed discrete–continuous distribution with a point mass at zero or one. Quantile regression is then used to explain the conditional distribution of the continuous part between zero and one, while the mixture probability is also modelled as a function of the covariates. We check the performance of these models with two simulation studies. We illustrate the method with data about the proportion of households with access to electricity in Brazil.},
	keywords     = {62F15, 62J05, Bayesian quantile regression, proportion data, proportion of households with access to electricity in Brazil, two-part model},
	file         = {Snapshot:C\:\\Users\\au479924\\Zotero\\storage\\35CZQDHL\\00949655.2014.html:text/html}
}
@article{sasaki2021ego,
	title        = {The ego dampening influence of religion: evidence from behavioral genetics and psychology},
	author       = {Sasaki, Joni Y and Kim, Heejung S},
	year         = 2021,
	journal      = {Current Opinion in Psychology},
	publisher    = {Elsevier},
	volume       = 40,
	pages        = {24--28}
}
@article{Saxe:2006bs,
	title        = {{Uniquely human social cognition}},
	author       = {Saxe, Rebecca},
	year         = 2006,
	month        = apr,
	journal      = {Current Opinion in Neurobiology},
	volume       = 16,
	number       = 2,
	pages        = {235--239}
}
@book{schapera1930khoisan,
	title        = {The Khoisan Peoples of South Africa: Bushmen and Hottentots},
	author       = {Schapera, Isaac},
	year         = 1930,
	publisher    = {Routledge \& Kegan Paul}
}
@article{Schjoedt:2009hp,
	title        = {{Highly religious participants recruit areas of social cognition in personal prayer}},
	author       = {Schjoedt, U and Stodkilde-Jorgensen, H and Geertz, A W and Roepstorff, A},
	year         = 2009,
	month        = may,
	journal      = {Social Cognitive and Affective Neuroscience},
	volume       = 4,
	number       = 2,
	pages        = {199--207}
}
@article{schjoedt2009,
	title        = {{Highly religious participants recruit areas of social cognition in personal prayer}},
	author       = {Schjoedt, Uffe and St{\o}dkilde-J{\o}rgensen, Hans and Geertz, Armin W. and Roepstorff, Andreas},
	year         = 2009,
	month        = {02},
	journal      = {Social Cognitive and Affective Neuroscience},
	volume       = 4,
	number       = 2,
	pages        = {199--207},
	issn         = {1749-5016}
}
@article{schloss2011evolutionary,
	title        = {Evolutionary accounts of belief in supernatural punishment: a critical review},
	author       = {Schloss, Jeffrey P and Murray, Michael J},
	year         = 2011,
	journal      = {Religion, Brain \& Behavior},
	publisher    = {Taylor \& Francis},
	volume       = 1,
	number       = 1,
	pages        = {46--99}
}
@article{schnabel2018men,
	title        = {Where men appear more religious than women: Turning a gender lens on religion in Israel},
	author       = {Schnabel, Landon and Hackett, Conrad and McClendon, David},
	year         = 2018,
	journal      = {Journal for the Scientific Study of Religion},
	publisher    = {Wiley Online Library},
	volume       = 57,
	number       = 1,
	pages        = {80--94}
}
@article{schwadel_explaining_2015,
	title        = {Explaining cross-national variation in the effect of higher educaiton on religiosity},
	author       = {Schwadel, Philip},
	year         = 2015,
	month        = may,
	journal      = {Journal for the Scientific Study of Religion},
	volume       = 54,
	number       = 2,
	pages        = {402--418},
	issn         = {1468-5906},
	language     = {en},
	keywords     = {education,international,Religiosity}
}
@article{schwadel2011effects,
	title        = {The effects of education on Americans’ religious practices, beliefs, and affiliations},
	author       = {Schwadel, Philip},
	year         = 2011,
	journal      = {Review of Religious Research},
	publisher    = {Springer},
	volume       = 53,
	pages        = {161--182}
}
@article{schwadel2015explaining,
	title        = {Explaining cross-national variation in the effect of higher education on religiosity},
	author       = {Schwadel, Philip},
	year         = 2015,
	journal      = {Journal for the Scientific Study of Religion},
	publisher    = {Wiley Online Library},
	volume       = 54,
	number       = 2,
	pages        = {402--418}
}
@article{schwartz_universalism_2007,
	title        = {Universalism {Values} and the {Inclusiveness} of {Our} {Moral} {Universe}},
	author       = {Schwartz, Shalom H.},
	year         = 2007,
	month        = nov,
	journal      = {Journal of Cross-Cultural Psychology},
	volume       = 38,
	number       = 6,
	pages        = {711--728},
	doi          = {10.1177/0022022107308992},
	issn         = {0022-0221, 1552-5422},
	urldate      = {2016-11-23},
	language     = {en},
	keywords     = {moral inclusion, national cultures, Prosocial behavior, universalism values}
}
@article{sear_human_2020,
	title        = {Do human ‘life history strategies’ exist?},
	author       = {Sear, Rebecca},
	year         = 2020,
	month        = sep,
	journal      = {Evolution and Human Behavior},
	doi          = {10.1016/j.evolhumbehav.2020.09.004},
	issn         = {1090-5138},
	url          = {http://www.sciencedirect.com/science/article/pii/S1090513820301197},
	urldate      = {2020-10-01},
	language     = {en},
	keywords     = {Environment, Fast-slow continuum, Life history research, Reproduction, Risk-taking behaviour, Survival, Trade-offs},
	file         = {ScienceDirect Snapshot:C\:\\Users\\au479924\\Zotero\\storage\\VNPJ3BDY\\S1090513820301197.html:text/html}
}
@article{shahaeian_culture_2011,
	title        = {Culture and the sequence of steps in theory of mind development.},
	author       = {Shahaeian, Ameneh and Peterson, Candida C. and Slaughter, Virginia and Wellman, Henry M.},
	year         = 2011,
	journal      = {Developmental Psychology},
	doi          = {10.1037/a0023899},
	issn         = {1939-0599},
	url          = {http://psycnet.apa.org/psycinfo/2011-11066-001/},
	urldate      = {2011-07-11},
	keywords     = {No terms assigned}
}
@incollection{shantzis_behrens,
	title        = {Population control mechanism in a primitive agricultural society},
	author       = {Shantzis, S. B., and Behrens, W. W.},
	year         = 1973,
	booktitle    = {Toward Global Equilibrium},
	publisher    = {Wright-Allen Press},
	address      = {Cambridge, Massachusetts},
	pages        = {257--288},
	editor       = {Meadows, D. L., and Meadows, D. H.}
}
@incollection{shariff_religions_2014,
	title        = {Religions as {Cultural} {Solutions} to {Social} {Living}},
	author       = {Shariff, Azim and Purzycki, Benjamin G. and Sosis, Richard},
	year         = 2014,
	booktitle    = {Culture {Reexamined}: {Broadening} {Our} {Understanding} of {Social} and {Evolutionary} {Influences}},
	publisher    = {APA Books},
	address      = {Washington, DC},
	pages        = {217--238},
	editor       = {Cohen, Adam B.}
}
@article{shariff2007god,
	title        = {God is watching you: Priming God concepts increases prosocial behavior in an anonymous economic game},
	author       = {Shariff, Azim F and Norenzayan, Ara},
	year         = 2007,
	journal      = {Psychological science},
	publisher    = {SAGE Publications Sage CA: Los Angeles, CA},
	volume       = 18,
	number       = 9,
	pages        = {803--809}
}
@article{shariff2011mean,
	title        = {Mean gods make good people: Different views of God predict cheating behavior},
	author       = {Shariff, Azim F and Norenzayan, Ara},
	year         = 2011,
	journal      = {The International Journal for the Psychology of Religion},
	publisher    = {Taylor \& Francis},
	volume       = 21,
	number       = 2,
	pages        = {85--96}
}
@article{shariff2017wrathful,
	title        = {Are wrathful gods the killer app of religion? Two nits to pick with Johnson’s God is Watching You},
	author       = {Shariff, Azim F},
	year         = 2017,
	journal      = {Religion, Brain \& Behavior},
	publisher    = {Taylor \& Francis},
	pages        = {1--6}
}
@article{shaver_evolution_2015,
	title        = {The evolution of stratification in {Fijian} ritual participation},
	author       = {Shaver, John H.},
	year         = 2015,
	month        = apr,
	journal      = {Religion, Brain \& Behavior},
	volume       = 5,
	number       = 2,
	pages        = {101--117},
	doi          = {10.1080/2153599X.2014.893253},
	issn         = {2153-599X},
	urldate      = {2020-02-25},
	keywords     = {religion, Fiji, intracultural variation, ritual, social hierarchies},
	file         = {Full Text PDF:C\:\\Users\\au479924\\Zotero\\storage\\3N4EMAZ4\\Shaver - 2015 - The evolution of stratification in Fijian ritual p.pdf:application/pdf;Snapshot:C\:\\Users\\au479924\\Zotero\\storage\\G259ZT8M\\2153599X.2014.html:text/html}
}
@article{shaver_how_2014,
	title        = {How {Does} {Male} {Ritual} {Behavior} {Vary} {Across} the {Lifespan}?},
	author       = {Shaver, John H. and Sosis, Richard},
	year         = 2014,
	month        = mar,
	journal      = {Human Nature},
	volume       = 25,
	number       = 1,
	pages        = {136--160},
	doi          = {10.1007/s12110-014-9191-6},
	issn         = {1936-4776},
	urldate      = {2020-02-25},
	language     = {en},
	file         = {Springer Full Text PDF:C\:\\Users\\au479924\\Zotero\\storage\\9VU7U6VI\\Shaver and Sosis - 2014 - How Does Male Ritual Behavior Vary Across the Life.pdf:application/pdf}
}
@article{shaver_how_2014,
	title        = {How {Does} {Male} {Ritual} {Behavior} {Vary} {Across} the {Lifespan}?: {An} {Examination} of {Fijian} {Kava} {Ceremonies}},
	shorttitle   = {How {Does} {Male} {Ritual} {Behavior} {Vary} {Across} the {Lifespan}?},
	author       = {Shaver, John H. and Sosis, Richard},
	year         = 2014,
	journal      = {Human Nature},
	volume       = 25,
	number       = 1,
	pages        = {136--160},
	doi          = {10.1007/s12110-014-9191-6},
	issn         = {1045-6767, 1936-4776},
	urldate      = {2020-11-09},
	language     = {en},
	file         = {Shaver and Sosis - 2014 - How Does Male Ritual Behavior Vary Across the Life.pdf:C\:\\Users\\au479924\\Zotero\\storage\\REIEIN92\\Shaver and Sosis - 2014 - How Does Male Ritual Behavior Vary Across the Life.pdf:application/pdf}
}
@article{shaver2014does,
	title        = {How does male ritual behavior vary across the lifespan?},
	author       = {Shaver, John H and Sosis, Richard},
	year         = 2014,
	journal      = {Human Nature},
	publisher    = {Springer},
	volume       = 25,
	number       = 1,
	pages        = {136--160}
}
@article{shaver2014does,
	title        = {How does male ritual behavior vary across the lifespan?},
	author       = {Shaver, John H and Sosis, Richard},
	year         = 2014,
	journal      = {Human nature},
	publisher    = {Springer},
	volume       = 25,
	number       = 1,
	pages        = {136--160}
}
@article{shaver2016signaling,
	title        = {Signaling theory and religion},
	author       = {Shaver, John H and Bulbulia, Joseph A},
	year         = 2016,
	journal      = {Religion: Mental Religion},
	publisher    = {Farmington Hills, MI: Macmillan},
	pages        = {101--117}
}
@article{shaver2017charismatic,
	title        = {Charismatic signaling: How religion stabilizes cooperation and entrenches inequality},
	author       = {Shaver, John H and Fraser, Gloria and Bulbulia, Joseph},
	year         = 2017,
	journal      = {The Oxford Handbook of Evolutionary Psychology and Religion},
	publisher    = {Oxford University Press}
}
@article{shaver2018boundaries,
	title        = {The boundaries of trust: Cross-religious and cross-ethnic field experiments in Mauritius},
	author       = {Shaver, John H and Lang, Martin and Kr{\'a}tk{\`y}, Jan and Klocov{\'a}, Eva Kundtov{\'a} and Kundt, Radek and Xygalatas, Dimitris},
	year         = 2018,
	journal      = {Evolutionary Psychology},
	publisher    = {SAGE Publications Sage CA: Los Angeles, CA},
	volume       = 16,
	number       = 4,
	pages        = 1474704918817644
}
@article{shaver2020church,
	title        = {Church attendance and alloparenting: an analysis of fertility, social support and child development among English mothers},
	author       = {Shaver, John H and Power, Eleanor A and Purzycki, Benjamin G and Watts, Joseph and Sear, Rebecca and Shenk, Mary K and Sosis, Richard and Bulbulia, Joseph A},
	year         = 2020,
	journal      = {Philosophical Transactions of the Royal Society B},
	publisher    = {The Royal Society},
	volume       = 375,
	number       = 1805,
	pages        = 20190428
}
@article{sheppard_using_2020,
	title        = {Using sequence analysis to test if human life histories are coherent strategies},
	author       = {Sheppard, Paula and Winkle, Zachary Van},
	year         = 2020,
	journal      = {Evolutionary Human Sciences},
	volume       = 2,
	doi          = {10.1017/ehs.2020.38},
	issn         = {2513-843X},
	url          = {https://www.cambridge.org/core/journals/evolutionary-human-sciences/article/using-sequence-analysis-to-test-if-human-life-histories-are-coherent-strategies/B26AFBFA2BA6EF297DED85977C00C551},
	urldate      = {2020-10-01},
	note         = {Publisher: Cambridge University Press},
	language     = {en},
	keywords     = {cluster analysis, human behavioural ecology, Life history, sequence analysis, Wisconsin longitudinal study},
	file         = {Full Text PDF:C\:\\Users\\au479924\\Zotero\\storage\\8RIWYMMV\\Sheppard and Winkle - 2020 - Using sequence analysis to test if human life hist.pdf:application/pdf;Snapshot:C\:\\Users\\au479924\\Zotero\\storage\\DCNSWXT8\\B26AFBFA2BA6EF297DED85977C00C551.html:text/html}
}
@article{shermer2008doping,
	title        = {The doping dilemma},
	author       = {Shermer, Michael},
	year         = 2008,
	journal      = {Scientific American},
	publisher    = {JSTOR},
	volume       = 298,
	number       = 4,
	pages        = {82--89}
}
@article{shih_generating_2012,
	title        = {Generating power in {Taiwan}: {Nuclear}, political and religious power},
	shorttitle   = {Generating power in {Taiwan}},
	author       = {Shih, Fang-Long},
	year         = 2012,
	month        = sep,
	journal      = {Culture and Religion},
	volume       = 13,
	number       = 3,
	pages        = {295--313},
	doi          = {10.1080/14755610.2012.706229},
	issn         = {1475-5610},
	urldate      = {2020-09-10},
	abstract     = {This paper addresses how religion is playing an increasingly important role in empowering anti-nuclear protests at Gongliao in Taiwan. It begins by describing how the anti-nuclear movement in Taiwan was originally dependant on the opposition political party, and then examines how growing disaffection with party politics at Gongliao has resulted in a local temple dedicated to the goddess Mazu coming to the forefront of the struggle. This paper frames the dispute as a struggle between three different ways of generating power (and implicitly, of losing power): first, the generation of nuclear power by bureaucrats and scientists working through the industrial sector; second, the generation of political power by opposition politicians and elite campaigners; and third, the generation of religious power by people rooted in local communities, creating an alliance between religious power and secular protest.},
	keywords     = {politics, anti-nuclear, goddess Mazu, pilgrimage, social movement, Taiwan},
	file         = {Full Text PDF:C\:\\Users\\au479924\\Zotero\\storage\\GPNJWRES\\Shih - 2012 - Generating power in Taiwan Nuclear, political and.pdf:application/pdf;Snapshot:C\:\\Users\\au479924\\Zotero\\storage\\X5F4F6T3\\14755610.2012.html:text/html;tyvanvirtues.pdf:C\:\\Users\\au479924\\Zotero\\storage\\MFQB3C67\\tyvanvirtues.pdf:application/pdf}
}
@article{shih2012generating,
	title        = {Generating power in Taiwan: Nuclear, political and religious power},
	author       = {Shih, Fang-Long},
	year         = 2012,
	journal      = {Culture and Religion},
	publisher    = {Taylor \& Francis},
	volume       = 13,
	number       = 3,
	pages        = {295--313}
}
@incollection{shweder_big_1997,
	title        = {The "big three" of morality (autonomy, community, divinity) and the "big three" explanations of suffering},
	author       = {Shweder, Richard A. and Much, Nancy C. and Mahapatra, Manamohan and Park, Lawrence},
	year         = 1997,
	booktitle    = {Morality and health},
	publisher    = {Taylor \& Frances/Routledge},
	pages        = {119--169},
	isbn         = {978-0-415-91581-6 978-0-415-91582-3},
	copyright    = {(c) 2016 APA, all rights reserved},
	editor       = {Brandt, A. M. and Rozin, P.},
	keywords     = {*Disorders, *Etiology, *Morality, *Suffering, Autonomy, Communities, Hinduism, Interpersonal Interaction, Medical Model, Physical Illness (Attitudes Toward), Religious beliefs}
}
@article{sibley2012faith,
	title        = {Faith after an earthquake: A longitudinal study of religion and perceived health before and after the 2011 Christchurch New Zealand earthquake},
	author       = {Sibley, Chris G and Bulbulia, Joseph},
	year         = 2012,
	journal      = {PloS one},
	publisher    = {Public Library of Science San Francisco, USA},
	volume       = 7,
	number       = 12,
	pages        = {e49648}
}
@article{sibley2012faith,
	title        = {Faith after an earthquake: A longitudinal study of religion and perceived health before and after the 2011 Christchurch New Zealand earthquake},
	author       = {Sibley, Chris G and Bulbulia, Joseph},
	year         = 2012,
	journal      = {PloS one},
	publisher    = {Public Library of Science San Francisco, USA},
	volume       = 7,
	number       = 12,
	pages        = {e49648}
}
@book{silver1995economic,
	title        = {Economic structures of antiquity},
	author       = {Silver, Morris},
	year         = 1995,
	publisher    = {Greenwood Publishing Group},
	number       = 159
}
@article{simpson_belief2016,
	title        = {Belief in divine moral authority: {Validation} of a shortened scale with implications for social attitudes and moral cognition},
	shorttitle   = {Belief in divine moral authority},
	author       = {Simpson, Ain and Piazza, Jared and Rios, Kimberly},
	year         = 2016,
	month        = may,
	journal      = {Personality and Individual Differences},
	volume       = 94,
	pages        = {256--265},
	doi          = {10.1016/j.paid.2016.01.032},
	issn         = {0191-8869},
	url          = {https://www.sciencedirect.com/science/article/pii/S0191886916300332},
	urldate      = {2021-09-06},
	language     = {en},
	keywords     = {Atheism, Divine Command Theory, Meta-ethical beliefs, Moral cognition, Morality, Morality Founded on Divine Authority, Prejudice, Religiosity},
	file         = {Accepted Version:C\:\\Users\\au479924\\Zotero\\storage\\99WB277E\\Simpson et al. - 2016 - Belief in divine moral authority Validation of a .pdf:application/pdf;ScienceDirect Snapshot:C\:\\Users\\au479924\\Zotero\\storage\\GH3RNC3L\\S0191886916300332.html:text/html}
}
@article{simpson1951interpretation,
	title        = {The interpretation of interaction in contingency tables},
	author       = {Simpson, Edward H},
	year         = 1951,
	journal      = {Journal of the Royal Statistical Society: Series B (Methodological)},
	publisher    = {Wiley Online Library},
	volume       = 13,
	number       = 2,
	pages        = {238--241}
}
@article{sinding_bentzen_acts_2019,
	title        = {Acts of {God}? {Religiosity} and {Natural} {Disasters} {Across} {Subnational} {World} {Districts}*},
	author       = {Sinding Bentzen, Jeanet},
	year         = 2019,
	journal      = {The Economic Journal},
	volume       = 129,
	number       = 622,
	pages        = {2295--2321},
	doi          = {10.1093/ej/uez008},
	issn         = {0013-0133},
	abstract     = {Religious beliefs potentially influence individual behaviour. But why are some societies more religious than others? One possible answer is religious coping: individuals turn to religion to deal with unbearable and unpredictable life events. To investigate whether coping can explain global differences in religiosity, I combine a global dataset on individual-level religiosity with spatial data on natural disasters. Individuals become more religious if an earthquake recently hit close by. Even though the effect decreases after a while, data on children of immigrants reveal a persistent effect across generations. The results point to religious coping as the main mediating channel, but alternative explanations such as mutual insurance or migration cannot be ruled out entirely. The findings may help explain why religiosity has not vanished as some scholars once predicted.}
}
@book{sinding_book_2019,
	title        = {What is religion?},
	author       = {Jensen, {Jeppe} {Sinding}},
	year         = 2019,
	publisher    = {Routledge},
	isbn         = 97811385863345,
	keywords     = {Religion, Religionsvidenskab},
	language     = {English},
	edition      = {2.}
}
@article{singh_third_2021,
	title        = {Third parties serve as arbitrators but not punishers in {Mentawai} justice},
	author       = {Singh, Manvir and Garfield, Zachary},
	year         = 2021,
	note         = {Cultural Evolution Society Conference}
}
@article{singh_why_2020,
	title        = {Why do religious leaders observe costly prohibitions? {Examining} taboos on {Mentawai} shamans},
	shorttitle   = {Why do religious leaders observe costly prohibitions?},
	author       = {Singh, Manvir and Henrich, Joseph},
	year         = 2020,
	journal      = {Evolutionary Human Sciences},
	volume       = 2,
	doi          = {10.1017/ehs.2020.32},
	issn         = {2513-843X},
	url          = {https://www.cambridge.org/core/journals/evolutionary-human-sciences/article/why-do-religious-leaders-observe-costly-prohibitions-examining-taboos-on-mentawai-shamans/FD678BD50E458532A78F15111F7ED84C},
	urldate      = {2021-08-31},
	note         = {Publisher: Cambridge University Press},
	abstract     = {, Religious leaders refrain from sex and food across human societies. Researchers argue that this avoidance influences people's perceptions of leaders’ underlying traits, but few, if any, quantitative data exist testing these claims. Here we show that shamans in a small-scale society observe costly prohibitions and that observers infer cooperativeness, religious belief, difference from normal humans and supernatural power from shamans’ adherence to special taboos. We investigated costly prohibitions on shamanic healers, known as sikerei, among the rainforest horticulturalist Mentawai people of Siberut Island. We found that shamans must observe permanent taboos on various animals, as well as prohibitions on sex and food during initiation and ceremonial healing. Using vignettes, we evaluated Mentawai participants’ inferences about taboo adherence, testing three different but not mutually exclusive hypotheses: cooperative costly signalling, credibility-enhancing displays and supernatural otherness. We found support for all three: Mentawai participants infer self-denying shamans to be (a) cooperative, (b) sincere believers in the religious rules and (c) dissimilar from normal humans and with greater supernatural powers. People's inferences about religious self-denial are multidimensional and consistent with several functional accounts.},
	language     = {en},
	keywords     = {Religion, shamanism, signalling, taboo},
	file         = {Full Text PDF:C\:\\Users\\au479924\\Zotero\\storage\\6GEC77HM\\Singh and Henrich - 2020 - Why do religious leaders observe costly prohibitio.pdf:application/pdf;Snapshot:C\:\\Users\\au479924\\Zotero\\storage\\M56C5IES\\FD678BD50E458532A78F15111F7ED84C.html:text/html}
}
@article{singh2017self,
	title        = {Self-interest and the design of rules},
	author       = {Singh, Manvir and Wrangham, Richard and Glowacki, Luke},
	year         = 2017,
	journal      = {Human Nature},
	publisher    = {Springer},
	volume       = 28,
	number       = 4,
	pages        = {457--480}
}
@article{singh2019small,
	title        = {Small gods, rituals, and cooperation: {The} {M}entawai water spirit {S}ikameinan},
	author       = {Manvir Singh and Ted J. Kaptchuk and Joseph Henrich},
	year         = 2021,
	journal      = {Evolution and Human Behavior},
	volume       = 42,
	number       = 1,
	pages        = {61--72},
	issn         = {1090-5138},
	keywords     = {Animism, Belief, Cooperation, Punishment, Religion, Ritual},
	abstract     = {Cognitive and evolutionary research has focused on the powerful deities of large-scale societies, yet little work has examined the smaller gods of animist traditions. In a study of the water spirit Sikameinan of the Mentawai people (Siberut Island, Indonesia), we address three questions: (1) Are smaller gods believed to enforce cooperation, especially compared to bigger gods in larger-scale societies? (2) Do beliefs in these deities encourage people to engage in behavior otherwise perceived as costly? and (3) Does ritual reinforce beliefs in these deities? Drawing on interview responses, data from healing ceremonies, and ethnographic observation, we show that Sikameinan is believed to punish people who violate meat-sharing norms and that people ‘attacked’ by Sikameinan pay shamans to conduct healing rituals. The public nature of rituals, involving prestigious individuals apologizing to Sikameinan for the patient's stinginess, reinforce onlookers' beliefs about Sikameinan. The most widely shared beliefs about Sikameinan are represented in rituals while beliefs not represented vary considerably, indicating that ritual may be potent for cultural transmission. These results suggest that moralizing supernatural punishers may be more common than suspected and that the trend in the cultural evolution of religion has been an expansion of deities' scope, powers, and monitoring abilities.}
}
@article{skaanes2015notes,
	title        = {Notes on {H}adza cosmology: {E]}peme, objects and rituals},
	author       = {Skaanes, Thea},
	year         = 2015,
	journal      = {Hunter Gatherer Research},
	publisher    = {Liverpool University Press},
	volume       = 1,
	number       = 2,
	pages        = {247--267}
}
@article{skaanes2016sounds,
	title        = {SOUNDS IN THE NIGHT},
	author       = {Skaanes, Thea},
	year         = 2016,
	journal      = {Human Origins: Contributions from Social Anthropology},
	publisher    = {Berghahn Books},
	volume       = 30,
	pages        = 204
}
@book{skaanes2017,
	title        = {Cosmology Matters:  Power Objects, Rituals, and Meat-sharing among the Hadza of Tanzania},
	author       = {Skaanes, Thea},
	year         = 2017,
	journal      = {Hunter Gatherer Research},
	publisher    = {Aarhus University}
}
@article{skali_moralizing_2017,
	title        = {Moralizing gods and armed conflict},
	author       = {Skali, Ahmed},
	year         = 2017,
	month        = dec,
	journal      = {Journal of Economic Psychology},
	volume       = 63,
	pages        = {184--198},
	doi          = {10.1016/j.joep.2017.01.009},
	issn         = {0167-4870},
	urldate      = {2021-08-04},
	abstract     = {This study documents a robust empirical pattern between moralizing gods, which prescribe fixed laws of morality, and conflict prevalence and fatalities, using spatially referenced data for Africa on contemporary conflicts and ancestral belief systems of individual ethnic groups prior to European contact. Moralizing gods are found to significantly increase conflict prevalence and casualties at the local level. The identification strategy draws on the evolutionary psychology roots of moralizing gods as a solution to the collective action problem in pre-modern societies. A one standard deviation increase in the likelihood of emergence of a moralizing god increases casualties by 18–36\% and conflict prevalence by 4–8\% approximately.},
	language     = {en},
	keywords     = {Africa, Commitment problem, Conflict, Cooperation, Religion},
	file         = {Submitted Version:C\:\\Users\\au479924\\Zotero\\storage\\AP9V33L2\\Skali - 2017 - Moralizing gods and armed conflict.pdf:application/pdf;ScienceDirect Snapshot:C\:\\Users\\au479924\\Zotero\\storage\\T4KEGWRL\\S0167487016302720.html:text/html}
}
@article{skoggard_resource_2020,
	title        = {Resource {Stress} {Predicts} {Changes} in {Religious} {Belief} and {Increases} in {Sharing} {Behavior}},
	author       = {Skoggard, Ian and Ember, Carol R. and Pitek, Emily and Jackson, Joshua Conrad and Carolus, Christina},
	year         = 2020,
	month        = sep,
	journal      = {Human Nature},
	volume       = 31,
	number       = 3,
	pages        = {249--271},
	doi          = {10.1007/s12110-020-09371-8},
	issn         = {1936-4776},
	urldate      = {2020-11-02},
	language     = {en},
	file         = {Springer Full Text PDF:C\:\\Users\\au479924\\Zotero\\storage\\KJTCFWD4\\Skoggard et al. - 2020 - Resource Stress Predicts Changes in Religious Beli.pdf:application/pdf}
}
@book{skyrms2004stag,
	title        = {The stag hunt and the evolution of social structure},
	author       = {Skyrms, Brian},
	year         = 2004,
	publisher    = {Cambridge University Press}
}
@article{slingerland2020coding,
	title        = {Coding culture: challenges and recommendations for comparative cultural databases},
	author       = {Slingerland, Edward and Atkinson, Quentin D and Ember, Carol R and Sheehan, Oliver and Muthukrishna, Michael and Bulbulia, Joseph and Gray, Russell D},
	year         = 2020,
	journal      = {Evolutionary Human Sciences},
	publisher    = {Cambridge University Press},
	volume       = 2
}
@book{slone2007theological,
	title        = {Theological incorrectness: Why religious people believe what they shouldn't},
	author       = {Slone, Jason},
	year         = 2007,
	publisher    = {Oxford University Press}
}
@article{smaldino_institutions_2014,
	title        = {Institutions and cooperation in an ecology of games},
	author       = {Smaldino, Paul E. and Lubell, Mark},
	year         = 2014,
	journal      = {Artificial Life},
	volume       = 20,
	number       = 2,
	pages        = {207--221},
	doi          = {10.1162/ARTL_a_00126},
	issn         = {1064-5462},
	abstract     = {Social dilemmas have long been studied formally as cooperation games that pit individual gains against those of the group. In the real world, individuals face an ecology of games where they play many such games simultaneously, often with overlapping co-players. Here, we study an agent-based model of an ecology of public goods games and compare the effectiveness of two institutional mechanisms for promoting cooperation: a simple institution of limited group size (capacity constraints) and a reputational institution based on observed behavior. Reputation is shown to allow much higher relative payoffs for cooperators than do capacity constraints, but only if (1) the rate of reputational information flow is fast enough relative to the rate of social mobility, and (2) cooperators are relatively common in the population. When these conditions are not met, capacity constraints are more effective at protecting the interests of cooperators. Because of the simplicity of the limited-group-size rule, capacity constraints can also generate social organization, which promotes cooperation much more quickly than can reputation. Our results are discussed in terms of both normative prescriptions and evolutionary theory regarding institutions that regulate cooperation. More broadly, the ecology-of-games approach developed here provides an adaptable modeling framework for studying a wide variety of problems in the social sciences.},
	language     = {eng},
	pmid         = 24494613,
	keywords     = {Cooperative Behavior, Models, Theoretical, Game Theory, Computer Simulation}
}
}
@article{smith_conservation_2000,
	title        = {Conservation and {Subsistence} in {Small}-{Scale} {Societies}},
	author       = {Smith, Eric Alden and Wishnie, Mark},
	year         = 2000,
	journal      = {Annual Review of Anthropology},
	volume       = 29,
	number       = 1,
	pages        = {493--524},
	doi          = {10.1146/annurev.anthro.29.1.493},
	urldate      = {2021-03-29},
	file         = {Full Text PDF:C\:\\Users\\au479924\\Zotero\\storage\\MZSMYP8Q\\Smith and Wishnie - 2000 - Conservation and Subsistence in Small-Scale Societ.pdf:application/pdf}
}
@article{smith_salience_1995,
	title        = {Salience {Counts}: {A} {Domain} {Analysis} of {English} {Color} {Terms}},
	shorttitle   = {Salience {Counts}},
	author       = {Smith, J. Jerome and Furbee, Louanna and Maynard, Kelly and Quick, Sarah and Ross, Larry},
	year         = 1995,
	journal      = {Journal of Linguistic Anthropology},
	volume       = 5,
	number       = 2,
	pages        = {203--216},
	doi          = {10.1525/jlin.1995.5.2.203},
	issn         = {1548-1395},
	urldate      = {2014-02-05},
	language     = {en}
}
@article{smith_salience_1995,
	title        = {Salience {Counts}: {A} {Domain} {Analysis} of {English} {Color} {Terms}},
	shorttitle   = {Salience {Counts}},
	author       = {Smith, J. Jerome and Furbee, Louanna and Maynard, Kelly and Quick, Sarah and Ross, Larry},
	year         = 1995,
	journal      = {Journal of Linguistic Anthropology},
	volume       = 5,
	number       = 2,
	pages        = {203--216},
	doi          = {10.1525/jlin.1995.5.2.203},
	issn         = {1548-1395},
	urldate      = {2014-02-05},
	language     = {en}
}
@article{smith_salience_1997,
	title        = {Salience {Counts}—{And} {So} {Does} {Accuracy}: {Correcting} and {Updating} a {Measure} for {Free}-{List}-{Item} {Salience}},
	shorttitle   = {Salience {Counts}—{And} {So} {Does} {Accuracy}},
	author       = {Smith, J. Jerome and Borgatti, Stephen P.},
	year         = 1997,
	month        = dec,
	journal      = {Journal of Linguistic Anthropology},
	volume       = 7,
	number       = 2,
	pages        = {208--209},
	doi          = {10.1525/jlin.1997.7.2.208},
	issn         = {1548-1395},
	urldate      = {2015-02-20},
	language     = {en}
}
@article{smith_salience_1997,
	title        = {Salience {Counts}—{And} {So} {Does} {Accuracy}: {Correcting} and {Updating} a {Measure} for {Free}-{List}-{Item} {Salience}},
	shorttitle   = {Salience {Counts}—{And} {So} {Does} {Accuracy}},
	author       = {Smith, J. Jerome and Borgatti, Stephen P.},
	year         = 1997,
	journal      = {Journal of Linguistic Anthropology},
	volume       = 7,
	number       = 2,
	pages        = {208--209},
	doi          = {10.1525/jlin.1997.7.2.208},
	issn         = {1548-1395},
	url          = {https://anthrosource.onlinelibrary.wiley.com/doi/abs/10.1525/jlin.1997.7.2.208},
	urldate      = {2020-10-02},
	note         = {\_eprint: https://anthrosource.onlinelibrary.wiley.com/doi/pdf/10.1525/jlin.1997.7.2.208},
	language     = {en}
}
@article{smith_using_1993,
	title        = {Using {ANTHROPAC} 3.5 and a {Spreadsheet} to {Compute} a {Free}-{List} {Salience} {Index}},
	author       = {Smith, J. Jerome},
	year         = 1993,
	month        = oct,
	journal      = {CAM},
	volume       = 5,
	number       = 3,
	pages        = {1--3},
	doi          = {10.1177/1525822X9300500301},
	issn         = {1087-8513},
	urldate      = {2020-10-02}
}
@book{smith1982evolution,
	title        = {Evolution and the Theory of Games},
	author       = {Smith, John Maynard},
	year         = 1982,
	publisher    = {Cambridge university press}
}
@article{smith2018hunter,
	title        = {Hunter-gatherers maintain assortativity in cooperation despite high-levels of residential change and mixing},
	author       = {Smith, Kristopher and Larroucau, Tomas and Mabulla, Ibrahim A and Apicella, Coren L},
	year         = 2018,
	journal      = {bioRxiv},
	publisher    = {Cold Spring Harbor Laboratory},
	pages        = 313064
}
@article{smithsalience1995,
	title        = {Salience Counts: A Domain Analysis of English Color Terms},
	author       = {Smith, J. Jerome and Furbee, Louanna and Maynard, Kelly and Quick, Sarah and Ross, Larry},
	year         = 1995,
	journal      = {Journal of Linguistic Anthropology},
	publisher    = {[American Anthropological Association, Wiley]},
	volume       = 5,
	number       = 2,
	pages        = {203--216},
	issn         = {10551360, 15481395}
}
@article{snarey1996natural,
	title        = {The natural environment's impact upon religious ethics: A cross-cultural study},
	author       = {Snarey, John},
	year         = 1996,
	journal      = {Journal for the Scientific Study of Religion},
	publisher    = {JSTOR},
	pages        = {85--96}
}
@article{snowden2011implementation,
	title        = {Implementation of G-computation on a simulated data set: demonstration of a causal inference technique},
	author       = {Snowden, Jonathan M and Rose, Sherri and Mortimer, Kathleen M},
	year         = 2011,
	journal      = {American Journal of Epidemiology},
	publisher    = {Oxford University Press},
	volume       = 173,
	number       = 7,
	pages        = {731--738}
}
@article{soerensen_religion_2004,
	title        = {Religion, {evolution} and an {immunology} of {cultural} {systems}},
	author       = {Sørensen, Jesper},
	year         = 2004,
	journal      = {Evolution and Cognition},
	volume       = 10,
	number       = 1,
	pages        = {61--73},
	urldate      = {2020-09-10},
	abstract     = {Religion, Evolution and an Immunology of Cultural Systems},
	language     = {en},
	file         = {Snapshot:C\:\\Users\\au479924\\Zotero\\storage\\IVM2GBDM\\Religion_Evolution_and_an_Immunology_of_Cultural_Systems.html:text/html}
}
@article{soler2012costly,
	title        = {Costly signaling, ritual and cooperation: evidence from Candombl{\'e}, an Afro-Brazilian religion},
	author       = {Soler, Montserrat},
	year         = 2012,
	journal      = {Evolution and Human Behavior},
	publisher    = {Elsevier},
	volume       = 33,
	number       = 4,
	pages        = {346--356}
}
@article{soler2022perceptions,
	title        = {Perceptions of moralizing agents and cooperative behavior in Northeastern Brazil},
	author       = {Soler, Montserrat and Purzycki, Benjamin Grant and Lang, Martin},
	year         = 2022,
	journal      = {Religion, Brain \& Behavior},
	publisher    = {Taylor \& Francis},
	volume       = 12,
	number       = {1-2},
	pages        = {132--149}
}
@article{solt2011economic,
	title        = {Economic inequality, relative power, and religiosity},
	author       = {Solt, Frederick and Habel, Philip and Grant, J Tobin},
	year         = 2011,
	journal      = {Social Science Quarterly},
	publisher    = {Wiley Online Library},
	volume       = 92,
	number       = 2,
	pages        = {447--465}
}
@article{sosis_bulbulia2011,
	title        = {The behavioral ecology of religion: the benefits and costs of one evolutionary approach},
	author       = {Richard   Sosis  and  Joseph   Bulbulia},
	year         = 2011,
	journal      = {Religion},
	publisher    = {Routledge},
	volume       = 41,
	number       = 3,
	pages        = {341--362},
	doi          = {10.1080/0048721X.2011.604514}
}
@article{sosis_religious_2003,
	title        = {Religious ritual and cooperation: {Testing} for a relationship on {Israeli} religious and secular kibbutzim},
	shorttitle   = {Religious {Ritual} and {Cooperation}},
	author       = {Sosis, Richard and Ruffle, Bradley J.},
	year         = 2003,
	month        = dec,
	journal      = {Current Anthropology},
	volume       = 44,
	number       = 5,
	pages        = {713--722},
	language     = {en}
}
@article{sosis_why_2003,
	title        = {Why aren’t we all hutterites?},
	author       = {Sosis, Richard},
	year         = 2003,
	month        = jun,
	journal      = {Human Nature},
	volume       = 14,
	number       = 2,
	pages        = {91--127},
	doi          = {10.1007/s12110-003-1000-6},
	issn         = {1936-4776},
	url          = {https://doi.org/10.1007/s12110-003-1000-6},
	urldate      = {2021-09-09},
	language     = {en},
	file         = {Springer Full Text PDF:C\:\\Users\\au479924\\Zotero\\storage\\HL798WUD\\Sosis - 2003 - Why aren’t we all hutterites.pdf:application/pdf}
}
@article{sosis2003cooperation,
	title        = {Cooperation and commune longevity: A test of the costly signaling theory of religion},
	author       = {Sosis, Richard and Bressler, Eric R},
	year         = 2003,
	journal      = {Cross-Cultural Research},
	publisher    = {Sage Publications},
	volume       = 37,
	number       = 2,
	pages        = {211--239}
}
@article{sosis2007psalms,
	title        = {Psalms for safety: Magico-religious responses to threats of terror},
	author       = {Sosis, Richard},
	year         = 2007,
	journal      = {Current Anthropology},
	publisher    = {The University of Chicago Press},
	volume       = 48,
	number       = 6,
	pages        = {903--911}
}
@article{sosis2007scars,
	title        = {Scars for war: Evaluating alternative signaling explanations for cross-cultural variance in ritual costs},
	author       = {Sosis, Richard and Kress, Howard C and Boster, James S},
	year         = 2007,
	journal      = {Evolution and Human Behavior},
	publisher    = {Elsevier},
	volume       = 28,
	number       = 4,
	pages        = {234--247}
}
@article{sosis2009adaptationist,
	title        = {The adaptationist-byproduct debate on the evolution of religion: Five misunderstandings of the adaptationist program},
	author       = {Sosis, Richard},
	year         = 2009,
	journal      = {Journal of Cognition and Culture},
	publisher    = {Brill},
	volume       = 9,
	number       = {3-4},
	pages        = {315--332}
}
@article{sosis2011psalms,
	title        = {Psalms and coping with uncertainty: Religious Israeli women's responses to the 2006 Lebanon war},
	author       = {Sosis, Richard and Handwerker, W Penn},
	year         = 2011,
	journal      = {American Anthropologist},
	publisher    = {Wiley Online Library},
	volume       = 113,
	number       = 1,
	pages        = {40--55}
}
@incollection{sosis2019building,
	title        = {The building blocks of religious systems: Approaching religion as a complex adaptive system},
	author       = {Sosis, Richard},
	year         = 2019,
	booktitle    = {Evolution, Development and Complexity},
	publisher    = {Springer},
	pages        = {421--449}
}
@article{sosis2020four,
	title        = {Four advantages of a systemic approach to the study of religion},
	author       = {Sosis, Richard},
	year         = 2020,
	journal      = {Archive for the Psychology of Religion},
	publisher    = {SAGE Publications Sage UK: London, England},
	volume       = 42,
	number       = 1,
	pages        = {142--157}
}
@book{sperber1996explaining,
	title        = {Explaining culture: A naturalistic approach},
	author       = {Sperber, Dan},
	year         = 1996,
	publisher    = {Blackwell: Oxford}
}
@article{spiro1958cross,
	title        = {A cross-cultural study of some supernatural beliefs},
	author       = {Spiro, Melford E and d'Andrade, Roy G},
	year         = 1958,
	journal      = {American Anthropologist},
	publisher    = {JSTOR},
	volume       = 60,
	number       = 3,
	pages        = {456--466}
}
@book{spiro1987culture,
	title        = {Culture and human nature},
	author       = {Spiro, Melford Elliott and Killborne, Benjamin and Langness, L Lewis L},
	year         = 1987,
	publisher    = {Transaction Publishers}
}
@article{sponsel_spiritual_2014,
	title        = {Spiritual ecology: {Is} it the ultimate solution for the environmental crisis?},
	author       = {Sponsel, Leslie E.},
	year         = 2014,
	journal      = {Choice},
	volume       = 51,
	number       = 8,
	pages        = {1339--13448}
}
@article{stagnaro2019those,
	title        = {Are those who believe in God really more prosocial?},
	author       = {Stagnaro, Michael N and Arechar, Antonio A and Rand, David G},
	year         = 2019,
	journal      = {Religion, Brain \& Behavior},
	publisher    = {Taylor \& Francis},
	pages        = {1--16}
}
@misc{stan_2020,
	title        = {{RStan}: the {R} interface to {Stan}},
	author       = {{Stan Development Team}},
	year         = 2021,
	url          = {https://mc-stan.org/},
	note         = {R package version 2.21.3}
}
@article{stan:2017,
	title        = {Stan: {A} Probabilistic Programming Language},
	author       = {Bob Carpenter and Andrew Gelman and Matthew Hoffman and Daniel Lee and Ben Goodrich and Michael Betancourt and Marcus Brubaker and Jiqiang Guo and Peter Li and Allen Riddell},
	year         = 2017,
	journal      = {Journal of Statistical Software},
	volume       = 76,
	number       = 1
}
@article{stark_gods_2001,
	title        = {Gods, rituals, and the moral order},
	author       = {Stark, Rodney},
	year         = 2001,
	journal      = {Journal for the Scientific Study of Religion},
	volume       = 40,
	number       = 4,
	pages        = {619--636},
	issn         = {00218294},
	urlyear      = 2009
}
@article{stark_gods_2001,
	title        = {Gods, {Rituals}, and the {Moral} {Order}},
	author       = {Stark, Rodney},
	year         = 2001,
	journal      = {Journal for the Scientific Study of Religion},
	volume       = 40,
	number       = 4,
	pages        = {619--636},
	doi          = {10.1111/0021-8294.00081},
	issn         = {1468-5906},
	url          = {https://onlinelibrary.wiley.com/doi/abs/10.1111/0021-8294.00081},
	urldate      = {2020-10-02},
	copyright    = {2001 The Society for the Scientific Study of Religion},
	note         = {\_eprint: https://onlinelibrary.wiley.com/doi/pdf/10.1111/0021-8294.00081},
	language     = {en},
	file         = {Snapshot:C\:\\Users\\au479924\\Zotero\\storage\\IP8FPPJQ\\0021-8294.html:text/html;Full Text PDF:C\:\\Users\\au479924\\Zotero\\storage\\LIW6LC6A\\Stark - 2001 - Gods, Rituals, and the Moral Order.pdf:application/pdf}
}
@article{stark1999secularization,
	title        = {Secularization, {RIP}},
	author       = {Stark, Rodney},
	year         = 1999,
	journal      = {Sociology of Religion},
	publisher    = {Oxford University Press},
	volume       = 60,
	number       = 3,
	pages        = {249--273}
}
@article{stearns_use_2020,
	title        = {On the use of “life history theory” in evolutionary psychology},
	author       = {Stearns, Stephen C. and Rodrigues, António M.M.},
	year         = 2020,
	month        = feb,
	journal      = {Evolution and Human Behavior},
	pages        = {S109051382030026X},
	doi          = {10.1016/j.evolhumbehav.2020.02.001},
	issn         = 10905138,
	url          = {https://linkinghub.elsevier.com/retrieve/pii/S109051382030026X},
	urldate      = {2020-10-01},
	language     = {en},
	file         = {Stearns and Rodrigues - 2020 - On the use of “life history theory” in evolutionar.pdf:C\:\\Users\\au479924\\Zotero\\storage\\WZZUQXCC\\Stearns and Rodrigues - 2020 - On the use of “life history theory” in evolutionar.pdf:application/pdf}
}
@article{storm2017does,
	title        = {Does economic insecurity predict religiosity? Evidence from the European social survey 2002--2014},
	author       = {Storm, Ingrid},
	year         = 2017,
	journal      = {Sociology of Religion},
	publisher    = {Oxford University Press},
	volume       = 78,
	number       = 2,
	pages        = {146--172}
}
@article{strassmann_function_1992,
	title        = {The function of menstrual taboos among the {D}ogon},
	author       = {Strassmann, Beverly I.},
	year         = 1992,
	month        = jun,
	journal      = {Human Nature},
	volume       = 3,
	number       = 2,
	pages        = {89--131},
	doi          = {10.1007/BF02692249},
	issn         = {1936-4776},
	urldate      = {2021-07-26},
	abstract     = {Menstrual taboos are nearly ubiquitous and assume parallel forms in geographically distant populations, yet their function has baffled researchers for decades. This paper proposes that menstrual taboos are anticuckoldry tactics. By signaling menstruation, they may advertise female reproductive status to husbands, affines, and other observers. Females may therefore have difficulty in obfuscating the timing of the onset of pregnancy. This may have three consequences: (a) males are better able to assess their probabilities of paternity and to direct their parental investment toward genetic offspring; (b) adulterous pregnancies are more easily detected and penalized, enhancing sexual fidelity; and (c) males avoid marrying pregnant females by relying on menstruation as evidence of nonpregnancy. This hypothesis is tested with 29 months of field data on menstrual taboos among the Dogon of Mali. Key results include the following: (a) cuckoldry is a major Dogon concern, (b) menstrual huts advertise female reproductive status, (c) husbands impose the taboos upon their wives, (d) female defiance of the taboos is undetectable and probably rare, and (e) informants think that the taboos help husbands and patrilineages to avoid cuckoldry. Thus the anti-cuckoldry hypothesis provides helpful insight into the menstrual taboos of the Dogon and should be tested among other populations.},
	language     = {en},
	file         = {Springer Full Text PDF:C\:\\Users\\au479924\\Zotero\\storage\\LR8FQBW7\\Strassmann - 1992 - The function of menstrual taboos among the dogon.pdf:application/pdf}
}
@article{strassmann_religion_2012,
	title        = {Religion as a means to assure paternity},
	author       = {Strassmann, Beverly I. and Kurapati, Nikhil T. and Hug, Brendan F. and Burke, Erin E. and Gillespie, Brenda W. and Karafet, Tatiana M. and Hammer, Michael F.},
	year         = 2012,
	month        = jun,
	journal      = {Proceedings of the National Academy of Sciences},
	volume       = 109,
	number       = 25,
	pages        = {9781--9785},
	doi          = {10.1073/pnas.1110442109},
	issn         = {0027-8424, 1091-6490},
	urldate      = {2020-09-09},
	abstract     = {The sacred texts of five world religions (Buddhism, Christianity, Hinduism, Islam, and Judaism) use similar belief systems to set limits on sexual behavior. We propose that this similarity is a shared cultural solution to a biological problem: namely male uncertainty over the paternity of offspring. Furthermore, we propose the hypothesis that religious practices that more strongly regulate female sexuality should be more successful at promoting paternity certainty. Using genetic data on 1,706 father–son pairs, we tested this hypothesis in a traditional African population in which multiple religions (Islam, Christianity, and indigenous) coexist in the same families and villages. We show that the indigenous religion enables males to achieve a significantly (P = 0.019) lower probability of cuckoldry (1.3\% versus 2.9\%) by enforcing the honest signaling of menstruation, but that all three religions share tenets aimed at the avoidance of extrapair copulation. Our findings provide evidence for high paternity certainty in a traditional African population, and they shed light on the reproductive agendas that underlie religious patriarchy.},
	language     = {en},
	pmid         = 22665788,
	keywords     = {evolution, extrapair paternity, mating, nonpaternity, Y DNA},
	file         = {Full Text PDF:C\:\\Users\\au479924\\Zotero\\storage\\QKTSZGSA\\Strassmann et al. - 2012 - Religion as a means to assure paternity.pdf:application/pdf;Snapshot:C\:\\Users\\au479924\\Zotero\\storage\\G6PWBR54\\9781.html:text/html}
}
@article{strassmann2002life,
	title        = {Life--history theory, fertility and reproductive success in humans},
	author       = {Strassmann, Beverly I and Gillespie, Brenda},
	year         = 2002,
	journal      = {Proceedings of the Royal Society of London. Series B: Biological Sciences},
	publisher    = {The Royal Society},
	volume       = 269,
	number       = 1491,
	pages        = {553--562}
}
@article{suhler2011can,
	title        = {Can innate, modular �foundations� explain morality? Challenges for Haidt's moral foundations theory},
	author       = {Suhler, Christopher L and Churchland, Patricia},
	year         = 2011,
	journal      = {Journal of cognitive neuroscience},
	publisher    = {MIT Press},
	volume       = 23,
	number       = 9,
	pages        = {2103--2116}
}
@article{SUSSMAN1981247,
	title        = {Unity in diversity in a polyethnic society: The maintenance of medical pluralism on Mauritius},
	author       = {Linda K. Sussman},
	year         = 1981,
	journal      = {Social Science and Medicine. Part B: Medical Anthropology},
	volume       = 15,
	number       = 3,
	pages        = {247--260},
	doi          = {https://doi.org/10.1016/0160-7987(81)90051-X},
	issn         = {0160-7987}
}
@article{Swan2020,
	title        = {The Fitness Relevance of Counterintuitive Agents},
	author       = {Thomas Swan and Jamin Halberstadt},
	year         = 2020,
	journal      = {Journal of Cognition and Culture},
	volume       = 20,
	number       = {3-4},
	pages        = {188--217},
	doi          = {10.1163/15685373-12340081}
}
@book{swanson1964birth,
	title        = {The birth of the gods: The origin of primitive beliefs},
	author       = {Swanson, Guy E},
	year         = 1960,
	publisher    = {University of Michigan Press}
}
@article{tan2008religion,
	title        = {Religion and trust: An experimental study},
	author       = {Tan, Jonathan HW and Vogel, Claudia},
	year         = 2008,
	journal      = {Journal of Economic Psychology},
	publisher    = {Elsevier},
	volume       = 29,
	number       = 6,
	pages        = {832--848}
}
@article{taylor2016greening,
	title        = {The greening of religion hypothesis (part two): Assessing the data from Lynn White, Jr, to Pope Francis},
	author       = {Taylor, Bron and Van Wieren, Gretel and Zaleha, Bernard},
	year         = 2016,
	journal      = {Journal for the Study of Religion, Nature and Culture},
	volume       = 10,
	number       = 3,
	pages        = {306--378}
}
@incollection{teehan_religion_2016,
	title        = {Religion and {Morality}: {The} {Evolution} of the {Cognitive} {Nexus}},
	author       = {Teehan, John},
	year         = 2016,
	booktitle    = {The {Oxford} {Handbook} of {Evolutionary} {Psychology} and {Religion}},
	editor       = {Liddle, James R. and Shackelford, Todd K.}
}
@article{thomson_kalou-vu_1895,
	title        = {The {Kalou}-{Vu} ({Ancestor}-{Gods}) of the {Fijians}},
	author       = {Thomson, Basil H.},
	year         = 1895,
	journal      = {The Journal of the Anthropological Institute of Great Britain and Ireland},
	volume       = 24,
	pages        = {340--359},
	language     = {en},
	file         = {2020 - The Kalou-Vu (Ancestor-Gods) of the Fijians.pdf:C\:\\Users\\au479924\\Zotero\\storage\\W4DIHN97\\2020 - The Kalou-Vu (Ancestor-Gods) of the Fijians.pdf:application/pdf}
}
@article{tian2018enacting,
	title        = {Enacting rituals to improve self-control.},
	author       = {Tian, Allen Ding and Schroeder, Juliana and H{\"a}ubl, Gerald and Risen, Jane L and Norton, Michael I and Gino, Francesca},
	year         = 2018,
	journal      = {Journal of Personality and Social Psychology},
	publisher    = {American Psychological Association},
	volume       = 114,
	number       = 6,
	pages        = 851
}
@article{tibenderana1980supernatural,
	title        = {Supernatural Sanctions and Peace-keeping among the Bakiga of Western Uganda during the Nineteenth Century},
	author       = {Tibenderana, Peter K},
	year         = 1980,
	journal      = {Journal of African Studies},
	publisher    = {Heldref Publications, etc.},
	volume       = 7,
	number       = 3,
	pages        = 144
}
@manual{tidybayes2020,
	title        = {{tidybayes}: Tidy Data and Geoms for {Bayesian} Models},
	author       = {Matthew Kay},
	year         = 2020,
	doi          = {10.5281/zenodo.1308151},
	url          = {http://mjskay.github.io/tidybayes/},
	note         = {R package version 2.3.1}
}
@manual{tidybayes2022,
	title        = {{tidybayes}: Tidy Data and Geoms for {Bayesian} Models},
	author       = {Matthew Kay},
	year         = 2022,
	doi          = {10.5281/zenodo.1308151},
	url          = {http://mjskay.github.io/tidybayes/},
	note         = {R package version 3.0.2}
}
@article{tidyverse,
	title        = {Welcome to the {tidyverse}},
	author       = {Hadley Wickham and Mara Averick and Jennifer Bryan and Winston Chang and Lucy D'Agostino McGowan and Romain François and Garrett Grolemund and Alex Hayes and Lionel Henry and Jim Hester and Max Kuhn and Thomas Lin Pedersen and Evan Miller and Stephan Milton Bache and Kirill Müller and Jeroen Ooms and David Robinson and Dana Paige Seidel and Vitalie Spinu and Kohske Takahashi and Davis Vaughan and Claus Wilke and Kara Woo and Hiroaki Yutani},
	year         = 2019,
	journal      = {Journal of Open Source Software},
	volume       = 4,
	number       = 43,
	pages        = 1686,
	doi          = {10.21105/joss.01686}
}
@article{Tomasello:2005wq,
	title        = {{Understanding and sharing intentions: The origins of cultural cognition}},
	author       = {Tomasello, Michael and Carpenter, Malinda and Call, Josep and Behne, Tanya and Moll, Henrike},
	year         = 2005,
	journal      = {Behavioral and Brain Sciences},
	volume       = 28,
	pages        = {675--735}
}
@article{tomasello2013origins,
	title        = {Origins of human cooperation and morality},
	author       = {Tomasello, Michael and Vaish, Amrisha},
	year         = 2013,
	journal      = {Annual review of psychology},
	publisher    = {Annual Reviews},
	volume       = 64,
	pages        = {231--255}
}
@article{tomlinson_everything_2007,
	title        = {Everything and {Its} {Opposite}: {Kava} {Drinking} in {Fiji}},
	shorttitle   = {Everything and {Its} {Opposite}},
	author       = {Tomlinson, Matt},
	year         = 2007,
	journal      = {Anthropological Quarterly},
	volume       = 80,
	number       = 4,
	pages        = {1065--1081},
	doi          = {10.1353/anq.2007.0054},
	issn         = {1534-1518},
	urldate      = {2020-11-09},
	language     = {en},
	file         = {Tomlinson - 2007 - Everything and Its Opposite Kava Drinking in Fiji.pdf:C\:\\Users\\au479924\\Zotero\\storage\\MLFRXUYS\\Tomlinson - 2007 - Everything and Its Opposite Kava Drinking in Fiji.pdf:application/pdf}
}
@article{tomlinson_perpetual_2004,
	title        = {Perpetual {Lament}: {Kava}-{Drinking}, {Christianity} and {Sensations} of {Historical} {Decline} in {Fiji}},
	shorttitle   = {Perpetual {Lament}},
	author       = {Tomlinson, Matt},
	year         = 2004,
	journal      = {The Journal of the Royal Anthropological Institute},
	volume       = 10,
	number       = 3,
	pages        = {653--673},
	issn         = {1359-0987},
	urldate      = {2020-09-30},
	file         = {JSTOR Full Text PDF:C\:\\Users\\au479924\\Zotero\\storage\\3YB5G3PP\\Tomlinson - 2004 - Perpetual Lament Kava-Drinking, Christianity and .pdf:application/pdf}
}
@article{tomlinson_perpetual_2004,
	title        = {Perpetual {Lament}: {Kava}-{Drinking}, {Christianity} and {Sensations} of {Historical} {Decline} in {Fiji}},
	shorttitle   = {Perpetual {Lament}},
	author       = {Tomlinson, Matt},
	year         = 2004,
	journal      = {The Journal of the Royal Anthropological Institute},
	volume       = 10,
	number       = 3,
	pages        = {653--673},
	issn         = {1359-0987},
	url          = {https://www.jstor.org.ez.statsbiblioteket.dk:2048/stable/3803799},
	urldate      = {2020-09-30},
	note         = {Publisher: [Wiley, Royal Anthropological Institute of Great Britain and Ireland]},
	file         = {JSTOR Full Text PDF:C\:\\Users\\au479924\\Zotero\\storage\\3YB5G3PP\\Tomlinson - 2004 - Perpetual Lament Kava-Drinking, Christianity and .pdf:application/pdf}
}
@book{tonkinson_mardu_1991,
	title        = {The {Mardu} {Aborigines}: {Living} the {Dream} in {Australia}'s {Desert}},
	author       = {Tonkinson, Robert},
	year         = 1991,
	publisher    = {Holt, Rinehard, and Winston},
	address      = {Fort Worth},
	urldate      = {2021-10-11},
	file         = {The Mardu Aborigines\: Living the Dream in Australia's Desert - Robert Tonkinson - Google Books:C\:\\Users\\au624473\\Zotero\\storage\\B65E78YG\\books.html:text/html}
}
@misc{turchin_2016,
	title        = {Is {Human} {Sacrifice} {Functional} at the {Society} {Level}?},
	author       = {Turchin, Peter},
	year         = 2016,
	month        = apr,
	journal      = {Peter Turchin},
	url          = {http://peterturchin.com/cliodynamica/is-human-sacrifice-functional-at-the-society-level/},
	urldate      = {2020-11-03},
	language     = {en-US},
	file         = {Snapshot:C\:\\Users\\au479924\\Zotero\\storage\\7VWSZ4DI\\is-human-sacrifice-functional-at-the-society-level.html:text/html}
}
@book{turiel_development_1983,
	title        = {The development of social knowledge: morality and convention},
	shorttitle   = {The {Development} of {Social} {Knowledge}},
	author       = {Turiel, Elliot},
	year         = 1983,
	month        = apr,
	publisher    = {Cambridge University Press},
	isbn         = {978-0-521-27305-3},
	language     = {en}
}
@incollection{turiel_thought_2006,
	title        = {Thought, emotions, and social interactional processes in moral development},
	author       = {Turiel, Elliot},
	year         = 2006,
	booktitle    = {Handbook of moral development},
	publisher    = {Lawrence Erlbaum Associates, Publishers},
	pages        = {7--35},
	editor       = {Killen, Melanie and Smetana, Judith}
}
@incollection{turin_chenchu_1999,
	title        = {Chenchu},
	author       = {Turin, Mark},
	year         = 1999,
	booktitle    = {The {Cambridge} {Encyclopedia} of {Hunters} and {Gatherers}},
	publisher    = {Cambridge University Press},
	editor       = {Lee, Richard B. and Daly, Richard}
}
@article{turner_listening_2012,
	title        = {Listening to the ancestors: {Kava} and the {Lapita} {Peoples}},
	author       = {Turner, James West},
	year         = 2012,
	journal      = {Ethnology},
	volume       = 51,
	number       = 1,
	pages        = {31--53},
	language     = {en},
	file         = {Turner - 2020 - LISTENING TO THE ANCESTORS KAVA AND THE LAPITA PE.pdf:C\:\\Users\\au479924\\Zotero\\storage\\GAGZ6BCQ\\Turner - 2020 - LISTENING TO THE ANCESTORS KAVA AND THE LAPITA PE.pdf:application/pdf}
}
@article{turpin_2020,
	title        = {Cognitively Informed Ethnography: Using Mixed Methods to Capture the Complexity of Religious Phenomena in Two Ecologically Valid Settings},
	author       = {Hugh Daniel Turpin and Mark Stanford},
	year         = 2020,
	month        = {sep},
	journal      = {Journal for the Cognitive Science of Religion},
	publisher    = {Equinox Publishing},
	volume       = {0},
	number       = {0},
	doi          = {10.1558/jcsr.38498}
}
@article{turpin2019creds,
	title        = {CREDs, CRUDs, and Catholic scandals: experimentally examining the effects of religious paragon behavior on co-religionist belief},
	author       = {Turpin, Hugh and Andersen, Marc and Lanman, Jonathan A},
	year         = 2019,
	journal      = {Religion, Brain \& Behavior},
	publisher    = {Taylor \& Francis},
	volume       = 9,
	number       = 2,
	pages        = {143--155}
}
@book{tuzin_social_2001,
	title        = {Social complexity in the making: A case study among the {Arapesh} of {New} {Guinea}},
	author       = {Tuzin, Donald F.},
	year         = 2001,
	publisher    = {London : New York : Routledge},
	isbn         = {978-0-415-22898-5 978-0-415-22899-2},
	urldate      = {2021-07-26},
	abstract     = {xii, 159 p. : 23 cm; Includes bibliographical references (p. [147]-151) and index},
	language     = {eng},
	collaborator = {{Internet Archive}},
	keywords     = {Arapesh (Papua New Guinean people) -- Social conditions}
}
@book{tuzin1997cassowary,
	title        = {The cassowary's revenge: the life and death of masculinity in a New Guinea society},
	author       = {Tuzin, Donald},
	year         = 1997,
	publisher    = {University of Chicago Press}
}
@book{tylor_primitive_1920,
	title        = {Primitive culture: Researches into the development of mythology, philosophy, religion, language, art, and custom},
	shorttitle   = {Primitive culture},
	author       = {Tylor, Edward Burnett},
	year         = 1920,
	publisher    = {London: Murray},
	url          = {http://archive.org/details/primitiveculture01tylouoft},
	urldate      = {2020-09-29},
	abstract     = {26 29},
	language     = {eng},
	collaborator = {{Robarts - University of Toronto}},
	keywords     = {Prehistoric peoples}
}
@book{tylor1871primitive,
	title        = {Primitive culture: Researches into the development of mythology, philosophy, religion, art and custom},
	author       = {Tylor, Edward Burnett},
	year         = 1871,
	publisher    = {J. Murray},
	volume       = 2
}
@incollection{van_der_sluys_jahai_1999,
	title        = {Jahai},
	author       = {van der Sluys, Cornelia},
	year         = 1999,
	booktitle    = {The {Cambridge} {Encyclopedia} of {Hunters} and {Gatherers}},
	publisher    = {Cambridge University Press},
	editor       = {Lee, Richard B. and Daly, Richard}
}
@article{vanderweele2016causal,
	title        = {Causal inference and longitudinal data: a case study of religion and mental health},
	author       = {VanderWeele, Tyler J and Jackson, John W and Li, Shanshan},
	year         = 2016,
	journal      = {Social psychiatry and psychiatric epidemiology},
	publisher    = {Springer},
	volume       = 51,
	pages        = {1457--1466}
}
@article{vanderweele2017sensitivity,
	title        = {Sensitivity analysis in observational research: introducing the E-value},
	author       = {VanderWeele, Tyler J and Ding, Peng},
	year         = 2017,
	journal      = {Annals of internal medicine},
	publisher    = {American College of Physicians},
	volume       = 167,
	number       = 4,
	pages        = {268--274}
}
@article{vardy2019property,
	title        = {Property damage and exposure to other people in distress differentially predict prosocial behavior after a natural disaster},
	author       = {Vardy, Tom and Atkinson, Quentin D},
	year         = 2019,
	journal      = {Psychological Science},
	publisher    = {Sage Publications Sage CA: Los Angeles, CA},
	volume       = 30,
	number       = 4,
	pages        = {563--575}
}
@article{vardy2022religiosity,
	title        = {The religiosity gender gap in 14 diverse societies},
	author       = {Vardy, Tom and Moya, Cristina and Placek, Caitlyn D and Apicella, Coren L and Bolyanatz, Alexander and Cohen, Emma and Handley, Carla and Kundtov{\'a} Klocov{\'a}, Eva and Lesorogol, Carolyn and Mathew, Sarah and others},
	year         = 2022,
	journal      = {Religion, Brain \& Behavior},
	publisher    = {Taylor \& Francis},
	volume       = 12,
	number       = {1-2},
	pages        = {18--37}
}
@article{vehtari_practical_2017,
	title        = {Practical {Bayesian} model evaluation using leave-one-out cross-validation and {WAIC}},
	author       = {Vehtari, Aki and Gelman, Andrew and Gabry, Jonah},
	year         = 2017,
	month        = sep,
	journal      = {Statistics and Computing},
	volume       = 27,
	number       = 5,
	pages        = {1413--1432},
	doi          = {10.1007/s11222-016-9696-4},
	issn         = {1573-1375},
	urldate      = {2020-12-16},
	abstract     = {Leave-one-out cross-validation (LOO) and the widely applicable information criterion (WAIC) are methods for estimating pointwise out-of-sample prediction accuracy from a fitted Bayesian model using the log-likelihood evaluated at the posterior simulations of the parameter values. LOO and WAIC have various advantages over simpler estimates of predictive error such as AIC and DIC but are less used in practice because they involve additional computational steps. Here we lay out fast and stable computations for LOO and WAIC that can be performed using existing simulation draws. We introduce an efficient computation of LOO using Pareto-smoothed importance sampling (PSIS), a new procedure for regularizing importance weights. Although WAIC is asymptotically equal to LOO, we demonstrate that PSIS-LOO is more robust in the finite case with weak priors or influential observations. As a byproduct of our calculations, we also obtain approximate standard errors for estimated predictive errors and for comparison of predictive errors between two models. We implement the computations in an R package called loo and demonstrate using models fit with the Bayesian inference package Stan.},
	language     = {en},
	file         = {Springer Full Text PDF:C\:\\Users\\au479924\\Zotero\\storage\\L59HKXUS\\Vehtari et al. - 2017 - Practical Bayesian model evaluation using leave-on.pdf:application/pdf}
}
@article{ventocilla1995indigenas,
	title        = {Los ind{\'\i}genas Kunas y la conservaci{\'o}n ambiental},
	author       = {Ventocilla, Jorge and Nu{\~n}ez, Valerio and Herrera, Francisco and Herrera, Heraclio and Chapin, Mac},
	year         = 1995,
	journal      = {Mesoam{\'e}rica},
	publisher    = {Centro de Investigaciones Regionales de Mesoam{\'e}rica},
	volume       = 16,
	number       = 29,
	pages        = {95--124}
}
@article{visuri2018rethinking,
	title        = {Rethinking Autism, Theism, and Atheism: Bodiless Agents and Imaginary Realities},
	author       = {Visuri, Ingela},
	year         = 2018,
	journal      = {Archive for the Psychology of Religion},
	publisher    = {Brill},
	volume       = 40,
	number       = 1,
	pages        = {1--31}
}
@book{von2010general,
	title        = {General System Theory: Foundations, Development, Applications},
	author       = {Von Bertalanffy, Ludwig},
	year         = 1969,
	journal      = {The Science of Synthesis: Exploring the Social Implications of General Systems Theory},
	publisher    = {George Braziller Inc.}
}
@article{Vonk:2017br,
	title        = {{Believing in other minds: Accurate mentalizing does not predict religiosity}},
	author       = {Vonk, Jennifer and Pitzen, Jerrica},
	year         = 2017,
	journal      = {Personality and Individual Differences},
	volume       = 115,
	number       = {C},
	pages        = {70--76}
}
@misc{vuorre_how_2019,
	title        = {How to analyze visual analog (slider) scale data?},
	author       = {Vuorre, Matti},
	year         = 2019,
	month        = feb,
	url          = {https://vuorre.netlify.app/post/2019/02/18/analyze-analog-scale-ratings-with-zero-one-inflated-beta-models/},
	urldate      = {2021-02-26},
	abstract     = {Ratings provided on visual analog scales (VAS), or slider scales, are unlikely to be normally distributed. Nevertheless, researchers typically use the normal distribution to analyze analog scale ratings, such as when they perform ANOVAs, t-tests, and correlations. A potentially better model of analog ratings, which are typically skewed and have lower and upper limits, is the so called zero-one-inflated beta model. In this post, I explain this model, illustrate its use with simulated and data, and compare its performance to t-tests in comparing two groups slider ratings.},
	language     = {en-us},
	file         = {Snapshot:C\:\\Users\\au479924\\Zotero\\storage\\S3BK2Q7G\\analyze-analog-scale-ratings-with-zero-one-inflated-beta-models.html:text/html}
}
@book{wallace1966religion,
	title        = {Religion: An anthropological view},
	author       = {Wallace, Anthony},
	year         = 1966,
	publisher    = {Random House}
}
@article{walter1998religiosity,
	title        = {The religiosity of women in the modern West},
	author       = {Walter, Tony and Davie, Grace},
	year         = 1998,
	journal      = {British Journal of Sociology},
	publisher    = {JSTOR},
	pages        = {640--660}
}
@inacollection{watanabe1972,
	title        = {The {A}inu},
	author       = {Watanabe, Hitoshi},
	year         = 1972,
	booktitle    = {Hunters and Gatherers Today: A Socioeconomic Study of Eleven Such Cultures in the Twentieth Century},
	publisher    = {Waveland Press},
	address      = {Prospect Heights},
	pages        = {448--484},
	editor       = {Marco G. Bicchieri}
}
@article{watanabe2010asymptotic,
	title        = {Asymptotic equivalence of Bayes cross validation and widely applicable information criterion in singular learning theory.},
	author       = {Watanabe, Sumio},
	year         = 2010,
	journal      = {Journal of machine learning research},
	volume       = 11,
	number       = 12
}
@article{watts_broad_2015,
	title        = {Broad supernatural punishment but not moralizing high gods precede the evolution of political complexity in {Austronesia}},
	author       = {Watts, Joseph and Greenhill, Simon J. and Atkinson, Quentin D. and Currie, Thomas E. and Bulbulia, Joseph and Gray, Russell D.},
	year         = 2015,
	month        = apr,
	journal      = {Proceedings of the Royal Society of London B: Biological Sciences},
	volume       = 282,
	number       = 1804,
	pages        = 20142556,
	doi          = {10.1098/rspb.2014.2556},
	issn         = {0962-8452, 1471-2954},
	urldate      = {2015-03-04},
	copyright    = {© 2015 The Author(s) Published by the Royal Society. All rights reserved.},
	language     = {en}
}
@article{watts_pulotu:_2015,
	title        = {Pulotu: {Database} of {Austronesian} {Supernatural} {Beliefs} and {Practices}},
	shorttitle   = {Pulotu},
	author       = {Watts, Joseph and Sheehan, Oliver and Greenhill, Simon J. and Gomes-Ng, Stephanie and Atkinson, Quentin D. and Bulbulia, Joseph and Gray, Russell D.},
	year         = 2015,
	month        = sep,
	journal      = {PLOS ONE},
	volume       = 10,
	number       = 9,
	pages        = {e0136783},
	doi          = {10.1371/journal.pone.0136783},
	issn         = {1932-6203},
	url          = {http://journals.plos.org/plosone/article?id=10.1371/journal.pone.0136783},
	urldate      = {2016-03-21},
	keywords     = {Cross-cultural studies, CULTURE, Evolutionary Biology, Language, Paleogenetics, Phylogenetic analysis, Phylogenetics, Religion}
}
@article{watts_ritual_2016,
	title        = {Ritual human sacrifice promoted and sustained the evolution of stratified societies},
	author       = {Watts, Joseph and Sheehan, Oliver and Atkinson, Quentin D. and Bulbulia, Joseph and Gray, Russell D.},
	year         = 2016,
	month        = apr,
	journal      = {Nature},
	volume       = 532,
	number       = 7598,
	pages        = {228--231},
	doi          = {10.1038/nature17159},
	issn         = {1476-4687},
	url          = {https://doi.org/10.1038/nature17159},
	abstract     = {Phylogenetic methods were applied to a cross-cultural database of traditional Austronesian societies to test the link between ritual human sacrifice and the origins of social hierarchy—the presence of sacrifice in a society stabilized social stratification and promoted inherited class systems.}
}
@article{wattsmeta,
	title        = {Building Quantitative Cross-cultural Databases from Ethnographic Records: Promises, Problems and Principles},
	author       = {Watts, J. and Jackson, J. C. and Arnison, C. and Hamerslag, E. and Shaver, J. H. and Purzycki, B. G.},
	year         = {forthcoming},
	journal      = {Cross-Cultural Research},
	volume       = {},
	number       = {},
	pages        = {}
}
@book{weber1993sociology,
	title        = {The {S}ociology of {R}eligion},
	author       = {Weber, Max},
	year         = {1993 [1920]},
	publisher    = {Beacon Press},
	address      = {Boston}
}
@article{westreich2013table,
	title        = {The {T}able 2 {F}allacy: Presenting and interpreting confounder and modifier coefficients},
	author       = {Westreich, Daniel and Greenland, Sander},
	year         = 2013,
	journal      = {American Journal of Epidemiology},
	publisher    = {Oxford University Press},
	volume       = 177,
	number       = 4,
	pages        = {292--298}
}
@article{white_historical_1967,
	title        = {The {Historical} {Roots} of {Our} {Ecologic} {Crisis}},
	author       = {White, Lynn},
	year         = 1967,
	month        = mar,
	journal      = {Science},
	volume       = 155,
	number       = 3767,
	pages        = {1203--1207},
	doi          = {10.1126/science.155.3767.1203},
	issn         = {0036-8075, 1095-9203},
	url          = {http://www.sciencemag.org/content/155/3767/1203},
	urldate      = {2015-02-25},
	abstract     = {PMID: 17847526},
	language     = {en}
}
@article{white_karma_2019,
	title        = {Karma and {God}: {Convergent} and divergent mental representations of supernatural norm enforcement},
	shorttitle   = {Karma and {God}},
	author       = {White, Cindel J. M. and Norenzayan, Ara},
	year         = 2021,
	journal      = {Psychology of Religion and Spirituality},
	doi          = {10.1037/rel0000436},
	issn         = {1943-1562},
	abstract     = {Few studies have directly examined mental representations of supernaturally monitored morality, as they are reflected in world religions as conceptions of karma and God. In seven samples (total N = 3,861), we use an open-ended free-list task to investigate participants’ mental representations of God and karma, among culturally diverse samples from the USA and India, including Hindu, Buddhist, Christian, and nonreligious participants. Key results showed that (a) there is substantial consensus among believers that actions relevant to interpersonal cooperation (e.g., generosity, harm, fairness, and honesty) are highly relevant to both karma and God beliefs; however, (b) God is prototypically represented as a personified, social agent, who believers have a devotional relationship with, whereas karma is more commonly conceived of as a nonagentic causal process, through which moral actions generate commensurate good and bad consequences; (c) God—but not karma—is expected to reward and punish acts of religious devotion, in addition to the harm and fairness norms that characterize interpersonal prosociality; and (d) karma—more than God—is expected to reward generosity and punish greed. These findings show how culturally constructed religious beliefs shape expectations about the consequences of moral behavior. A greater understanding of the mental representations of karma and God contribute to cultural evolutionary theories of supernatural norm enforcement and its role in large-scale cooperation. (PsycInfo Database Record (c) 2021 APA, all rights reserved)},
	keywords     = {Charitable Behavior, Conceptual Imagery, God Concepts, Morality, Prosocial Behavior, Punishment, Religion, Religious Beliefs},
	file         = {Full Text:C\:\\Users\\au479924\\Zotero\\storage\\DIR3XQZ3\\White and Norenzayan - 2021 - Karma and God Convergent and divergent mental rep.pdf:application/pdf;Snapshot:C\:\\Users\\au479924\\Zotero\\storage\\QTXWSIHI\\2021-73987-001.html:text/html}
}
@article{white2019supernatural,
	title        = {Supernatural norm enforcement: Thinking about karma and God reduces selfishness among believers},
	author       = {White, Cindel JM and Kelly, John Michael and Shariff, Azim F and Norenzayan, Ara},
	year         = 2019,
	journal      = {Journal of Experimental Social Psychology},
	publisher    = {Elsevier},
	volume       = 84,
	pages        = 103797
}
@article{whitehouse1996rites,
	title        = {Rites of terror: Emotion, metaphor and memory in Melanesian initiation cults},
	author       = {Whitehouse, Harvey},
	year         = 1996,
	journal      = {Journal of the Royal Anthropological Institute},
	publisher    = {JSTOR},
	pages        = {703--715}
}
@article{whitehouse2014ties,
	title        = {The ties that bind us: Ritual, fusion, and identification},
	author       = {Whitehouse, Harvey and Lanman, Jonathan A},
	year         = 2014,
	journal      = {Current Anthropology},
	publisher    = {University of Chicago Press Chicago, IL},
	volume       = 55,
	number       = 6,
	pages        = {674--695}
}
@article{whitehouse2019complex,
	title        = {Complex societies precede moralizing gods throughout world history},
	author       = {Whitehouse, Harvey and Fran{\c{c}}ois, Pieter and Savage, Patrick E and Currie, Thomas E and Feeney, Kevin C and Cioni, Enrico and Purcell, Rosalind and Ross, Robert M and Larson, Jennifer and Baines, John and others},
	year         = 2019,
	journal      = {Nature},
	publisher    = {Nature Publishing Group},
	volume       = 568,
	number       = 7751,
	pages        = 226
}
@article{whitehouse2021retraction,
	title        = {Retraction Note: Complex societies precede moralizing gods throughout world history},
	author       = {Whitehouse, Harvey and Fran{\c{c}}ois, Pieter and Savage, Patrick E and Currie, Thomas E and Feeney, Kevin C and Cioni, Enrico and Purcell, Rosalind and Ross, Robert M and Larson, Jennifer and Baines, John and others},
	year         = 2021,
	journal      = {Nature},
	publisher    = {Nature Publishing Group},
	volume       = 595,
	number       = 7866,
	pages        = {320--320}
}
@article{wilde_morality_1897,
	title        = {Morality and {Religion}},
	author       = {Wilde, Norman},
	year         = 1897,
	journal      = {The Philosophical Review},
	volume       = 6,
	number       = 1,
	pages        = {64--67},
	doi          = {10.2307/2175589},
	issn         = {0031-8108},
	url          = {https://www.jstor.org/stable/2175589},
	urldate      = {2021-09-02},
	note         = {Publisher: [Duke University Press, Philosophical Review]},
	file         = {JSTOR Full Text PDF:C\:\\Users\\au479924\\Zotero\\storage\\WRHXBZJ7\\Wilde - 1897 - Morality and Religion.pdf:application/pdf}
}
@article{wildman2011stability,
	title        = {Stability of groups with costly beliefs and practices},
	author       = {Wildman, Wesley J and Sosis, Richard},
	year         = 2011,
	journal      = {Journal of Artificial Societies and Social Simulation},
	volume       = 14,
	number       = 3,
	pages        = 6
}
@article{willard_rewarding_2020,
	title        = {Rewarding the good and punishing the bad: {The} role of karma and afterlife beliefs in shaping moral norms},
	shorttitle   = {Rewarding the good and punishing the bad},
	author       = {Willard, Aiyana K. and Baimel, Adam and Turpin, Hugh and Jong, Jonathan and Whitehouse, Harvey},
	year         = 2020,
	month        = sep,
	journal      = {Evolution and Human Behavior},
	series       = {Beyond {Weird}},
	volume       = 41,
	number       = 5,
	pages        = {385--396},
	doi          = {10.1016/j.evolhumbehav.2020.07.001},
	issn         = {1090-5138},
	urldate      = {2020-09-30},
	abstract     = {Moralizing religions encourage people to anticipate supernatural punishments for violating moral norms, even in anonymous interactions. This is thought to be one way large-scale societies have solved cooperative dilemmas. Previous research has overwhelmingly focused on the effects of moralizing gods, and has yet to thoroughly examine other religious moralizing systems, such as karma, to which more than a billion people subscribe worldwide. In two pre-registered studies conducted with Chinese Singaporeans, we compared the moralizing effects of karma and afterlife beliefs of Buddhists, Taoists, Christians, and the non-religious. In Study 1 (N = 582), we found that Buddhists and Taoists (karmic religions) judge individual actions as having greater consequences in this life and the next, compared to Christians. Pointing to the specific role of karma beliefs in these judgements, these effects were replicated in comparisons of participants from the non-karmic religions/groups (Christian and non-religious) who did or did not endorse karma belief. Study 2 (N = 830) exploited religious syncretism in this population by reminding participants about either moral afterlife beliefs (reincarnation or heaven/hell), ancestor veneration beliefs, or neither, before assessing norms of generosity in a series of hypothetical dictator games. When reminded of their ancestor veneration beliefs, Buddhists and Taoists (but not Christians) endorsed parochial prosocial norms, expressing willingness to give more to their family and religious group than did those in the control condition. Moral afterlife beliefs increased generosity to strangers for all groups. Taken together, these results provide evidence that different religious beliefs can foster and maintain different prosocial and cooperative norms.},
	language     = {en},
	file         = {ScienceDirect Snapshot:C\:\\Users\\au479924\\Zotero\\storage\\CBQIVNW9\\S1090513820300805.html:text/html;ScienceDirect Full Text PDF:C\:\\Users\\au479924\\Zotero\\storage\\UM3QIIV5\\Willard et al. - 2020 - Rewarding the good and punishing the bad The role.pdf:application/pdf}
}
@article{willard2018,
	title        = {Religion and prosocial behavior among the Indo-Fijians},
	author       = {Aiyana K. Willard},
	year         = 2018,
	journal      = {Religion, Brain \& Behavior},
	publisher    = {Routledge},
	volume       = 8,
	number       = 2,
	pages        = {227--242},
	doi          = {10.1080/2153599X.2016.1267032},
	url          = {https://doi.org/10.1080/2153599X.2016.1267032}
}
@article{wiltermuth_synchrony_2009,
	title        = {Synchrony and {Cooperation}},
	shorttitle   = {Synchrony and {Cooperation}},
	author       = {Wiltermuth, Scott S. and Heath, Chip},
	year         = 2009,
	month        = jan,
	journal      = {Psychological Science},
	issn         = {1467-9280},
	url          = {https://journals.sagepub.com/doi/10.1111/j.1467-9280.2008.02253.x},
	urldate      = {2020-10-08},
	copyright    = {© 2009 Association for Psychological Science},
	note         = {Publisher: SAGE PublicationsSage CA: Los Angeles, CA},
	abstract     = {Armies, churches, organizations, and communities often engage in activities—for example, marching, singing, and dancing—that lead group members to act in synchr...},
	language     = {en},
	file         = {Snapshot:C\:\\Users\\au479924\\Zotero\\storage\\B6FCHSZT\\j.1467-9280.2008.02253.html:text/html}
}
@article{winkelman_2014,
	title        = {Political and Demographic-Ecological Determinants of Institutionalised Human Sacrifice},
	author       = {Michael Winkelman},
	year         = 2014,
	journal      = {Anthropological Forum},
	publisher    = {Routledge},
	volume       = 24,
	number       = 1,
	pages        = {47--70},
	doi          = {10.1080/00664677.2014.860888},
	url          = {https://doi.org/10.1080/00664677.2014.860888},
	eprint       = {https://doi.org/10.1080/00664677.2014.860888}
}
@article{wolle2021,
	title        = {The Role of Theory of Mind and Wishful Thinking in Children’s Moralizing Concepts of the Abrahamic God},
	author       = {Redeate G. Wolle and Abby McLaughlin and Larisa Heiphetz},
	year         = 2021,
	journal      = {Journal of Cognition and Development},
	publisher    = {Routledge},
	volume       = 22,
	number       = 3,
	pages        = {398--417},
	doi          = {10.1080/15248372.2021.1888731}
}
@incollection{wood_sosis_2019,
	title        = {Simulating {Religions} as {Adaptive} {Systems}},
	author       = {Wood, Connor and Sosis, Richard},
	year         = 2019,
	booktitle    = {Human {Simulation}: {Perspectives}, {Insights}, and {Applications}},
	publisher    = {Springer International Publishing},
	address      = {Cham},
	series       = {New {Approaches} to the {Scientific} {Study} of {Religion}},
	volume       = 7,
	doi          = {10.1007/978-3-030-17090-5},
	isbn         = {978-3-030-17089-9 978-3-030-17090-5},
	url          = {http://link.springer.com/10.1007/978-3-030-17090-5},
	urldate      = {2020-10-01},
	language     = {en},
	editor       = {Diallo, Saikou Y. and Wildman, Wesley J. and Shults, F. LeRon and Tolk, Andreas},
	file         = {Diallo et al. - 2019 - Human Simulation Perspectives, Insights, and Appl.pdf:C\:\\Users\\au479924\\Zotero\\storage\\H9XVFV5B\\Diallo et al. - 2019 - Human Simulation Perspectives, Insights, and Appl.pdf:application/pdf}
}
@article{wood2018rhythms,
	title        = {The rhythms of discontent: synchrony impedes performance and group functioning in an interdependent coordination task},
	author       = {Wood, Connor and Caldwell-Harris, Catherine and Stopa, Anna},
	year         = 2018,
	journal      = {Journal of Cognition and Culture},
	publisher    = {Brill},
	volume       = 18,
	number       = {1-2},
	pages        = {154--179}
}
@phdthesis{woodburn1964social,
	title        = {Social organisation of the Hadza of North Tanganyika},
	author       = {Woodburn, James Campbell},
	year         = 1964,
	school       = {University of Cambridge}
}
@article{woodburn1982social,
	title        = {Social dimensions of death in four African hunting and gathering societies},
	author       = {Woodburn, James},
	year         = 1982,
	journal      = {Death and the Regeneration of Life},
	publisher    = {Cambridge University Press Cambridge},
	pages        = {187--210}
}
@book{woodward2005making,
	title        = {Making Things Happen: A Theory of Causal Explanation},
	author       = {Woodward, James},
	year         = 2005,
	publisher    = {Oxford University Press},
	address      = {Oxford}
}
@article{wright1921correlation,
	title        = {Correlation and causation},
	author       = {Wright, Sewall},
	year         = 1921,
	html         = {https://naldc.nal.usda.gov/catalog/IND43966364}
}
@book{wright2010evolution,
	title        = {The evolution of God: The origins of our beliefs},
	author       = {Wright, Robert},
	year         = 2010,
	publisher    = {Hachette UK}
}
@book{wtf_leeson,
	title        = {WTF?! : an economic tour of the weird / Peter T. Leeson.},
	author       = {Leeson, Peter T.},
	year         = 2017,
	booktitle    = {WTF?! : an economic tour of the weird},
	publisher    = {Stanford Economics and Finance, an imprint of Stanford University Press},
	address      = {Stanford, California},
	isbn         = 9781503600911,
	keywords     = {Manners and customs},
	language     = {eng},
	lccn         = 2017015546
}
@article{wu_life_2017,
	title        = {Life history strategy and human cooperation in economic games},
	author       = {Wu, Junhui and Balliet, Daniel and Tybur, Joshua M. and Arai, Sakura and Van Lange, Paul A. M. and Yamagishi, Toshio},
	year         = 2017,
	month        = jul,
	journal      = {Evolution and Human Behavior},
	volume       = 38,
	number       = 4,
	pages        = {496--505},
	doi          = {10.1016/j.evolhumbehav.2017.03.002},
	issn         = {1090-5138},
	url          = {http://www.sciencedirect.com/science/article/pii/S1090513816300630},
	urldate      = {2020-10-01},
	language     = {en},
	keywords     = {Cooperation, Evolution, Harshness, Life history strategy, Unpredictability},
	file         = {ScienceDirect Snapshot:C\:\\Users\\au479924\\Zotero\\storage\\QIJ7D848\\S1090513816300630.html:text/html;ScienceDirect Full Text PDF:C\:\\Users\\au479924\\Zotero\\storage\\ZYWPS3JM\\Wu et al. - 2017 - Life history strategy and human cooperation in eco.pdf:application/pdf}
}
@article{wysocki2022statistical,
	title        = {Statistical control requires causal justification},
	author       = {Wysocki, Anna C and Lawson, Katherine M and Rhemtulla, Mijke},
	year         = 2022,
	journal      = {Advances in Methods and Practices in Psychological Science},
	volume       = 5,
	number       = 2,
	pages        = 25152459221095823
}
@article{xygalatas_big_small,
	title        = {Big Gods in small places: The Random Allocation Game in Mauritius},
	author       = {Dimitris Xygalatas and Silvie Kotherová and Peter Maňo and Radek Kundt and Jakub Cigán and Eva Kundtová Klocová and Martin Lang},
	year         = 2018,
	journal      = {Religion, Brain \& Behavior},
	publisher    = {Routledge},
	volume       = 8,
	number       = 2,
	pages        = {243--261},
	doi          = {10.1080/2153599X.2016.1267033}
}
@article{xygalatas_extreme_2013,
	title        = {Extreme {Rituals} {Promote} {Prosociality}},
	author       = {Xygalatas, Dimitris and Mitkidis, Panagiotis and Fischer, Ronald and Reddish, Paul and Skewes, Joshua and Geertz, Armin W. and Roepstorff, Andreas and Bulbulia, Joseph},
	year         = 2013,
	month        = aug,
	journal      = {Psychological Science},
	volume       = 24,
	number       = 8,
	pages        = {1602--1605},
	doi          = {10.1177/0956797612472910},
	issn         = {0956-7976, 1467-9280},
	url          = {http://journals.sagepub.com/doi/10.1177/0956797612472910},
	urldate      = {2020-10-08},
	language     = {en},
	file         = {Xygalatas et al. - 2013 - Extreme Rituals Promote Prosociality.pdf:C\:\\Users\\au479924\\Zotero\\storage\\H45LZJZL\\Xygalatas et al. - 2013 - Extreme Rituals Promote Prosociality.pdf:application/pdf}
}
@incollection{xygalatas_prosociality_2016,
	title        = {Prosociality and {Religion}},
	author       = {Xygalatas, Dimitris and Lang, Martin},
	year         = 2016,
	booktitle    = {Mental {Religion}},
	publisher    = {Macmillan Interdisciplinary Handbooks},
	pages        = {119--133},
	editor       = {Clements, Kasumi N.}
}
@article{xygalatas2013extreme,
	title        = {Extreme rituals promote prosociality},
	author       = {Xygalatas, Dimitris and Mitkidis, Panagiotis and Fischer, Ronald and Reddish, Paul and Skewes, Joshua and Geertz, Armin W and Roepstorff, Andreas and Bulbulia, Joseph},
	year         = 2013,
	journal      = {Psychological {S}cience},
	publisher    = {Sage Publications Sage CA: Los Angeles, CA},
	volume       = 24,
	number       = 8,
	pages        = {1602--1605}
}
@article{xygalatasbigsmall,
	title        = {Big Gods in small places: The Random Allocation Game in Mauritius},
	author       = {Dimitris Xygalatas and Silvie Kotherová and Peter Maňo and Radek Kundt and Jakub Cigán and Eva Kundtová Klocová and Martin Lang},
	year         = 2018,
	journal      = {Religion, Brain \& Behavior},
	publisher    = {Routledge},
	volume       = 8,
	number       = 2,
	pages        = {243--261},
	doi          = {10.1080/2153599X.2016.1267033}
}
@article{yilmaz2016supernatural,
	title        = {Supernatural and secular monitors promote human cooperation only if they remind of punishment},
	author       = {Yilmaz, Onurcan and Bah{\c{c}}ekapili, Hasan G},
	year         = 2016,
	journal      = {Evolution and Human Behavior},
	publisher    = {Elsevier},
	volume       = 37,
	number       = 1,
	pages        = {79--84}
}
@article{Young:2011jr,
	title        = {{The paradox of moral focus}},
	author       = {Young, Liane and Phillips, Jonathan},
	year         = 2011,
	month        = may,
	journal      = {Cognition},
	volume       = 119,
	number       = 2,
	pages        = {166--178}
}
@article{Young:2011kb,
	title        = {{When ignorance is no excuse: Different roles for intent across moral domains}},
	author       = {Young, Liane and Saxe, Rebecca},
	year         = 2011,
	month        = aug,
	journal      = {Cognition},
	volume       = 120,
	number       = 2,
	pages        = {202--214}
}
@article{zeestraten2017sex,
	title        = {Sex differences in frontal lobe connectivity in adults with autism spectrum conditions},
	author       = {Zeestraten, EA and Gudbrandsen, MC and Daly, E and De Schotten, MT and Catani, M and Dell'Acqua, F and Lai, MC and Ruigrok, ANV and Lombardo, MV and Chakrabarti, B and others},
	year         = 2017,
	journal      = {Translational psychiatry},
	publisher    = {Nature Publishing Group},
	volume       = 7,
	number       = 4,
	pages        = {e1090}
}
@article{zietsch_critique_2019,
	title        = {A critique of life history approaches to human trait covariation},
	author       = {Zietsch, Brendan P. and Sidari, Morgan J.},
	year         = 2019,
	month        = jun,
	journal      = {Evolution and Human Behavior},
	doi          = {10.1016/j.evolhumbehav.2019.05.007},
	issn         = {1090-5138},
	url          = {http://www.sciencedirect.com/science/article/pii/S1090513818302848},
	urldate      = {2020-10-01},
	language     = {en},
	keywords     = {Covariance, Fast and slow strategies, Fitness epistasis, Life history theory, Pace-of-life syndromes, Quantitative genetics, r/ Selection, Tradeoffs},
	file         = {Zietsch & Sidari - Crtique of life history approaches to human trait covariation.pdf:C\:\\Users\\au479924\\Zotero\\storage\\7B85CVGR\\Zietsch & Sidari - Crtique of life history approaches to human trait covariation.pdf:application/pdf;ScienceDirect Snapshot:C\:\\Users\\au479924\\Zotero\\storage\\VIGCZ8DM\\S1090513818302848.html:text/html;Submitted Version:C\:\\Users\\au479924\\Zotero\\storage\\MLCCCDAN\\Zietsch and Sidari - 2019 - A critique of life history approaches to human tra.pdf:application/pdf}
}
@article{zuckerman_religion_2018,
	title        = {Religion as an {Exchange} {System}: {The} {Interchangeability} of {God} and {Government} in a {Provider} {Role}},
	shorttitle   = {Religion as an {Exchange} {System}},
	author       = {Zuckerman, Miron and Li, Chen and Diener, Ed},
	year         = 2018,
	month        = aug,
	journal      = {Personality and Social Psychology Bulletin},
	volume       = 44,
	number       = 8,
	pages        = {1201--1213},
	doi          = {10.1177/0146167218764656},
	issn         = {0146-1672},
	language     = {en},
	keywords     = {exchange system, government services, religion},
	file         = {SAGE PDF Full Text:C\:\\Users\\au479924\\Zotero\\storage\\M79VIRYH\\Zuckerman et al. - 2018 - Religion as an Exchange System The Interchangeabi.pdf:application/pdf}
}
